# Supplementary material for: Distinct Energy-Coupling Factor Transporter Subunits Enable Flavin Acquisition and Extracytosolic Trafficking for Extracellular Electron Transfer in Listeria monocytogenes
Source: mBio. 2023 Feb 6;14(1):e03085-22. doi: 10.1128/mbio.03085-22 (PMC9973259; doi:10.1128/mbio.03085-22)
Supplement: DATA SET S1 [file mbio.03085-22-s0001.xlsx]

## Sheet: Dataset S1
Supplementary Table 1. Genomic context of eetB genes in representative GTDB genomes.
Accession	GTDB taxonomy	ORF	Scaffold	Coordinate	Protein length	Signalp prediction	TMHMM prediction	PFAM	KEGG	Key gene annotation	Gene & flavinylated system annotation
RS_GCF_001894745.1	d__Bacteria;p__Firmicutes;c__Bacilli;o__Paenibacillales;f__Paenibacillaceae;g__Paenibacillus_B;s__Paenibacillus_B sp001894745	NZ_BBYF01000004.1_190	NZ_BBYF01000004.1	243644..243844 (-1)	67	OTHER	0	Na	Na	-	-
RS_GCF_001894745.1	d__Bacteria;p__Firmicutes;c__Bacilli;o__Paenibacillales;f__Paenibacillaceae;g__Paenibacillus_B;s__Paenibacillus_B sp001894745	NZ_BBYF01000004.1_191	NZ_BBYF01000004.1	244471..245880 (-1)	470	SP(Sec/SPI)	0	SGL (PF08450) + Arylesterase (PF01731) + Lactonase (PF10282) + Cu_amine_oxidN1 (PF07833)	L-arabinonolactonase [EC:3.1.1.15] (K13874) + hydrazine synthase subunit [EC:1.7.2.7] (K20932) + protein NirF (K19345)	-	-
RS_GCF_001894745.1	d__Bacteria;p__Firmicutes;c__Bacilli;o__Paenibacillales;f__Paenibacillaceae;g__Paenibacillus_B;s__Paenibacillus_B sp001894745	NZ_BBYF01000004.1_192	NZ_BBYF01000004.1	246023..246733 (1)	237	OTHER	0	Response_reg (PF00072) + Trans_reg_C (PF00486)	two-component system, OmpR family, response regulator BaeR (K07664)	-	-
RS_GCF_001894745.1	d__Bacteria;p__Firmicutes;c__Bacilli;o__Paenibacillales;f__Paenibacillaceae;g__Paenibacillus_B;s__Paenibacillus_B sp001894745	NZ_BBYF01000004.1_193	NZ_BBYF01000004.1	246737..247798 (1)	354	OTHER	2	HAMP (PF00672) + HisKA (PF00512) + HATPase_c (PF02518)	two-component system, OmpR family, sensor histidine kinase BaeS [EC:2.7.13.3] (K07642)	-	-
RS_GCF_001894745.1	d__Bacteria;p__Firmicutes;c__Bacilli;o__Paenibacillales;f__Paenibacillaceae;g__Paenibacillus_B;s__Paenibacillus_B sp001894745	NZ_BBYF01000004.1_194	NZ_BBYF01000004.1	247968..248678 (-1)	237	OTHER	5	Vut_1 (PF02592)	uncharacterized protein (K09125)	-	-
RS_GCF_001894745.1	d__Bacteria;p__Firmicutes;c__Bacilli;o__Paenibacillales;f__Paenibacillaceae;g__Paenibacillus_B;s__Paenibacillus_B sp001894745	NZ_BBYF01000004.1_195	NZ_BBYF01000004.1	249104..249613 (1)	170	LIPO(Sec/SPII)	0	FMN_bind (PF04205)	sex pheromone cAD1 (K20379)	Fmn_Bind (pplA)	EET
RS_GCF_001894745.1	d__Bacteria;p__Firmicutes;c__Bacilli;o__Paenibacillales;f__Paenibacillaceae;g__Paenibacillus_B;s__Paenibacillus_B sp001894745	NZ_BBYF01000004.1_196	NZ_BBYF01000004.1	249806..251677 (1)	624	OTHER	3	Pyr_redox_2 (PF07992) + DoxD (PF04173)	NADH dehydrogenase [EC:1.6.99.3] (K03885)	K03885 (NADH dehydrogenase [EC:1.6.99.3])	EET
RS_GCF_001894745.1	d__Bacteria;p__Firmicutes;c__Bacilli;o__Paenibacillales;f__Paenibacillaceae;g__Paenibacillus_B;s__Paenibacillus_B sp001894745	NZ_BBYF01000004.1_197	NZ_BBYF01000004.1	251775..252227 (1)	151	OTHER	0	HEPPP_synt_1 (PF07307)	Na	-	-
RS_GCF_001894745.1	d__Bacteria;p__Firmicutes;c__Bacilli;o__Paenibacillales;f__Paenibacillaceae;g__Paenibacillus_B;s__Paenibacillus_B sp001894745	NZ_BBYF01000004.1_198	NZ_BBYF01000004.1	252214..253209 (1)	332	OTHER	0	polyprenyl_synt (PF00348)	octaprenyl-diphosphate synthase [EC:2.5.1.90] (K02523)	-	-
RS_GCF_001894745.1	d__Bacteria;p__Firmicutes;c__Bacilli;o__Paenibacillales;f__Paenibacillaceae;g__Paenibacillus_B;s__Paenibacillus_B sp001894745	NZ_BBYF01000004.1_199	NZ_BBYF01000004.1	253575..254102 (1)	176	OTHER	0	Na	Na	-	-
RS_GCF_001894745.1	d__Bacteria;p__Firmicutes;c__Bacilli;o__Paenibacillales;f__Paenibacillaceae;g__Paenibacillus_B;s__Paenibacillus_B sp001894745	NZ_BBYF01000004.1_200	NZ_BBYF01000004.1	254538..256028 (1)	497	OTHER	14	PTR2 (PF00854)	proton-dependent oligopeptide transporter, POT family (K03305)	-	-
RS_GCF_001894745.1	d__Bacteria;p__Firmicutes;c__Bacilli;o__Paenibacillales;f__Paenibacillaceae;g__Paenibacillus_B;s__Paenibacillus_B sp001894745	NZ_BBYF01000004.1_201	NZ_BBYF01000004.1	256162..256422 (-1)	87	OTHER	2	Na	hemolysin III (K11068)	-	-
RS_GCF_001894745.1	d__Bacteria;p__Firmicutes;c__Bacilli;o__Paenibacillales;f__Paenibacillaceae;g__Paenibacillus_B;s__Paenibacillus_B sp001894745	NZ_BBYF01000004.1_202	NZ_BBYF01000004.1	256774..257592 (-1)	273	OTHER	8	UbiA (PF01040)	4-hydroxybenzoate polyprenyltransferase [EC:2.5.1.39] (K03179)	-	-
RS_GCF_001894745.1	d__Bacteria;p__Firmicutes;c__Bacilli;o__Paenibacillales;f__Paenibacillaceae;g__Paenibacillus_B;s__Paenibacillus_B sp001894745	NZ_BBYF01000004.1_203	NZ_BBYF01000004.1	257798..259090 (-1)	431	OTHER	0	Aminotran_3 (PF00202)	4-aminobutyrate aminotransferase [EC:2.6.1.19] (K00823)	-	-
RS_GCF_001894745.1	d__Bacteria;p__Firmicutes;c__Bacilli;o__Paenibacillales;f__Paenibacillaceae;g__Paenibacillus_B;s__Paenibacillus_B sp001894745	NZ_BBYF01000004.1_204	NZ_BBYF01000004.1	259403..261376 (-1)	658	OTHER	0	Peptidase_U32 (PF01136) + Peptidase_U32 (PF01136)	putative protease [EC:3.4.-.-] (K08303)	-	-
RS_GCF_001894745.1	d__Bacteria;p__Firmicutes;c__Bacilli;o__Paenibacillales;f__Paenibacillaceae;g__Paenibacillus_B;s__Paenibacillus_B sp001894745	NZ_BBYF01000004.1_205	NZ_BBYF01000004.1	261585..262376 (-1)	264	OTHER	4	CbiQ (PF02361)	energy-coupling factor transport system permease protein (K16785)	-	-
RS_GCF_001894745.1	d__Bacteria;p__Firmicutes;c__Bacilli;o__Paenibacillales;f__Paenibacillaceae;g__Paenibacillus_B;s__Paenibacillus_B sp001894745	NZ_BBYF01000004.1_206	NZ_BBYF01000004.1	262381..263319 (-1)	313	OTHER	0	ABC_tran (PF00005)	energy-coupling factor transport system ATP-binding protein [EC:3.6.3.-] (K16787)	-	-
RS_GCF_001894745.1	d__Bacteria;p__Firmicutes;c__Bacilli;o__Paenibacillales;f__Paenibacillaceae;g__Paenibacillus_B;s__Paenibacillus_B sp001894745	NZ_BBYF01000004.1_207	NZ_BBYF01000004.1	263307..264806 (-1)	500	OTHER	5	Hpre_diP_synt_I (PF07456) + ABC_tran (PF00005)	energy-coupling factor transport system ATP-binding protein [EC:3.6.3.-] (K16786)	Hpre_diP_synt_I (PF07456)	EetB
RS_GCF_001894745.1	d__Bacteria;p__Firmicutes;c__Bacilli;o__Paenibacillales;f__Paenibacillaceae;g__Paenibacillus_B;s__Paenibacillus_B sp001894745	NZ_BBYF01000004.1_208	NZ_BBYF01000004.1	264790..265188 (-1)	133	OTHER	1	NusG_II (PF07009)	Na	NusG_II (PF07009)	EetA
RS_GCF_001894745.1	d__Bacteria;p__Firmicutes;c__Bacilli;o__Paenibacillales;f__Paenibacillaceae;g__Paenibacillus_B;s__Paenibacillus_B sp001894745	NZ_BBYF01000004.1_209	NZ_BBYF01000004.1	265454..266533 (1)	360	LIPO(Sec/SPII)	0	ApbE (PF02424)	FAD:protein FMN transferase [EC:2.7.1.180] (K03734)	ApbE (fmnB)	-
RS_GCF_001894745.1	d__Bacteria;p__Firmicutes;c__Bacilli;o__Paenibacillales;f__Paenibacillaceae;g__Paenibacillus_B;s__Paenibacillus_B sp001894745	NZ_BBYF01000004.1_210	NZ_BBYF01000004.1	266712..267566 (-1)	285	OTHER	9	EamA (PF00892) + EamA (PF00892)	undecaprenyl phosphate-alpha-L-ara4N flippase subunit ArnE (K12962) + bacterial/archaeal transporter family protein (K08978)	-	-
RS_GCF_001894745.1	d__Bacteria;p__Firmicutes;c__Bacilli;o__Paenibacillales;f__Paenibacillaceae;g__Paenibacillus_B;s__Paenibacillus_B sp001894745	NZ_BBYF01000004.1_211	NZ_BBYF01000004.1	267822..269732 (-1)	637	OTHER	0	Glyco_hydro_20 (PF00728) + Glyco_H_20C_C (PF18088)	hexosaminidase [EC:3.2.1.52] (K12373)	-	-
RS_GCF_001894745.1	d__Bacteria;p__Firmicutes;c__Bacilli;o__Paenibacillales;f__Paenibacillaceae;g__Paenibacillus_B;s__Paenibacillus_B sp001894745	NZ_BBYF01000004.1_212	NZ_BBYF01000004.1	269986..270873 (-1)	296	OTHER	6	Form_Nir_trans (PF01226)	formate transporter (K21993)	-	-
RS_GCF_001894745.1	d__Bacteria;p__Firmicutes;c__Bacilli;o__Paenibacillales;f__Paenibacillaceae;g__Paenibacillus_B;s__Paenibacillus_B sp001894745	NZ_BBYF01000004.1_213	NZ_BBYF01000004.1	271173..272609 (-1)	479	OTHER	0	DAO (PF01266) + GIDA (PF01134)	uncharacterized protein (K07137)	-	-
GB_GCA_900696645.1	d__Bacteria;p__Bacteroidota;c__UBA10030;o__UBA10030;f__UBA6906;g__CAADGV01;s__CAADGV01 sp900696645	CAADGV010000024.1_47	CAADGV010000024.1	51487..53625 (1)	713	SP(Sec/SPI)	0	Na	TolB protein (K03641)	-	-
GB_GCA_900696645.1	d__Bacteria;p__Bacteroidota;c__UBA10030;o__UBA10030;f__UBA6906;g__CAADGV01;s__CAADGV01 sp900696645	CAADGV010000024.1_48	CAADGV010000024.1	53650..56691 (1)	1014	SP(Sec/SPI)	0	PSII_BNR (PF14870) + PSII_BNR (PF14870) + Sortilin-Vps10 (PF15902) + GPI-anchored (PF10342) + ASH (PF15780) + GPI-anchored (PF10342) + Por_Secre_tail (PF18962)	sortilin (K12388) + carboxypeptidase T [EC:3.4.17.18] (K05996)	-	-
GB_GCA_900696645.1	d__Bacteria;p__Bacteroidota;c__UBA10030;o__UBA10030;f__UBA6906;g__CAADGV01;s__CAADGV01 sp900696645	CAADGV010000024.1_49	CAADGV010000024.1	56765..57616 (1)	284	SP(Sec/SPI)	1	Por_Secre_tail (PF18962)	zinc metalloprotease ZmpB (K20274)	-	-
GB_GCA_900696645.1	d__Bacteria;p__Bacteroidota;c__UBA10030;o__UBA10030;f__UBA6906;g__CAADGV01;s__CAADGV01 sp900696645	CAADGV010000024.1_50	CAADGV010000024.1	57626..57997 (-1)	124	OTHER	0	Response_reg (PF00072)	two-component system, chemotaxis family, chemotaxis protein CheY (K03413)	-	-
GB_GCA_900696645.1	d__Bacteria;p__Bacteroidota;c__UBA10030;o__UBA10030;f__UBA6906;g__CAADGV01;s__CAADGV01 sp900696645	CAADGV010000024.1_51	CAADGV010000024.1	58467..59264 (1)	266	OTHER	6	BacA (PF02673)	undecaprenyl-diphosphatase [EC:3.6.1.27] (K06153)	-	-
GB_GCA_900696645.1	d__Bacteria;p__Bacteroidota;c__UBA10030;o__UBA10030;f__UBA6906;g__CAADGV01;s__CAADGV01 sp900696645	CAADGV010000024.1_52	CAADGV010000024.1	59293..59796 (1)	168	OTHER	5	Hpre_diP_synt_I (PF07456)	heptaprenyl diphosphate synthase [EC:2.5.1.30] (K00805)	Hpre_diP_synt_I (PF07456)	EetB
GB_GCA_900696645.1	d__Bacteria;p__Bacteroidota;c__UBA10030;o__UBA10030;f__UBA6906;g__CAADGV01;s__CAADGV01 sp900696645	CAADGV010000024.1_53	CAADGV010000024.1	59793..60167 (1)	125	OTHER	1	NusG_II (PF07009)	Na	NusG_II (PF07009)	EetA
GB_GCA_900696645.1	d__Bacteria;p__Bacteroidota;c__UBA10030;o__UBA10030;f__UBA6906;g__CAADGV01;s__CAADGV01 sp900696645	CAADGV010000024.1_54	CAADGV010000024.1	60164..61183 (1)	340	LIPO(Sec/SPII)	0	ApbE (PF02424)	FAD:protein FMN transferase [EC:2.7.1.180] (K03734)	ApbE (fmnB)	-
GB_GCA_900696645.1	d__Bacteria;p__Bacteroidota;c__UBA10030;o__UBA10030;f__UBA6906;g__CAADGV01;s__CAADGV01 sp900696645	CAADGV010000024.1_55	CAADGV010000024.1	61176..61916 (1)	247	OTHER	0	ABC_tran (PF00005)	energy-coupling factor transport system ATP-binding protein [EC:3.6.3.-] (K16786)	-	-
GB_GCA_900696645.1	d__Bacteria;p__Bacteroidota;c__UBA10030;o__UBA10030;f__UBA6906;g__CAADGV01;s__CAADGV01 sp900696645	CAADGV010000024.1_56	CAADGV010000024.1	61913..62617 (1)	235	OTHER	0	ABC_tran (PF00005)	energy-coupling factor transport system ATP-binding protein [EC:3.6.3.-] (K16787)	-	-
GB_GCA_900696645.1	d__Bacteria;p__Bacteroidota;c__UBA10030;o__UBA10030;f__UBA6906;g__CAADGV01;s__CAADGV01 sp900696645	CAADGV010000024.1_57	CAADGV010000024.1	62592..63353 (-1)	254	OTHER	4	CbiQ (PF02361)	energy-coupling factor transport system permease protein (K16785)	-	-
GB_GCA_900696645.1	d__Bacteria;p__Bacteroidota;c__UBA10030;o__UBA10030;f__UBA6906;g__CAADGV01;s__CAADGV01 sp900696645	CAADGV010000024.1_58	CAADGV010000024.1	63561..64217 (1)	219	OTHER	0	Response_reg (PF00072)	two-component system, OmpR family, alkaline phosphatase synthesis response regulator PhoP (K07658)	-	-
RS_GCF_002007235.1	d__Bacteria;p__Firmicutes_A;c__Clostridia;o__Lachnospirales;f__Lachnospiraceae;g__Oribacterium;s__Oribacterium sp002007235	NZ_MUHW01000003.1_28	NZ_MUHW01000003.1	22497..23126 (1)	210	OTHER	0	HTH_26 (PF13443) + Peptidase_S24 (PF00717)	repressor LexA [EC:3.4.21.88] (K01356)	-	-
RS_GCF_002007235.1	d__Bacteria;p__Firmicutes_A;c__Clostridia;o__Lachnospirales;f__Lachnospiraceae;g__Oribacterium;s__Oribacterium sp002007235	NZ_MUHW01000003.1_29	NZ_MUHW01000003.1	23142..23888 (1)	249	LIPO(Sec/SPII)	0	Na	uncharacterized protein (K09150)	-	-
RS_GCF_002007235.1	d__Bacteria;p__Firmicutes_A;c__Clostridia;o__Lachnospirales;f__Lachnospiraceae;g__Oribacterium;s__Oribacterium sp002007235	NZ_MUHW01000003.1_30	NZ_MUHW01000003.1	24006..25010 (1)	335	OTHER	0	Phage_int_SAM_4 (PF13495) + Phage_integrase (PF00589)	integrase (K14059)	-	-
RS_GCF_002007235.1	d__Bacteria;p__Firmicutes_A;c__Clostridia;o__Lachnospirales;f__Lachnospiraceae;g__Oribacterium;s__Oribacterium sp002007235	NZ_MUHW01000003.1_31	NZ_MUHW01000003.1	25765..26259 (1)	165	OTHER	0	HTH_3 (PF01381)	HTH-type transcriptional regulator, cell division transcriptional repressor (K22300)	-	-
RS_GCF_002007235.1	d__Bacteria;p__Firmicutes_A;c__Clostridia;o__Lachnospirales;f__Lachnospiraceae;g__Oribacterium;s__Oribacterium sp002007235	NZ_MUHW01000003.1_32	NZ_MUHW01000003.1	26396..29227 (-1)	944	OTHER	0	ABC_tran (PF00005) + UvrA_inter (PF17760) + UvrA_DNA-bind (PF17755) + AAA_16 (PF13191) + DnaJ_CXXCXGXG (PF00684) + AAA_21 (PF13304)	excinuclease ABC subunit A (K03701)	-	-
RS_GCF_002007235.1	d__Bacteria;p__Firmicutes_A;c__Clostridia;o__Lachnospirales;f__Lachnospiraceae;g__Oribacterium;s__Oribacterium sp002007235	NZ_MUHW01000003.1_33	NZ_MUHW01000003.1	29366..29923 (-1)	186	OTHER	4	Hpre_diP_synt_I (PF07456)	riboflavin transporter (K23675)	Hpre_diP_synt_I (PF07456)	EetB
RS_GCF_002007235.1	d__Bacteria;p__Firmicutes_A;c__Clostridia;o__Lachnospirales;f__Lachnospiraceae;g__Oribacterium;s__Oribacterium sp002007235	NZ_MUHW01000003.1_34	NZ_MUHW01000003.1	30070..30267 (-1)	66	OTHER	0	CSD (PF00313)	cold shock protein (K03704)	-	-
RS_GCF_002007235.1	d__Bacteria;p__Firmicutes_A;c__Clostridia;o__Lachnospirales;f__Lachnospiraceae;g__Oribacterium;s__Oribacterium sp002007235	NZ_MUHW01000003.1_35	NZ_MUHW01000003.1	30433..31449 (-1)	339	OTHER	0	HSP33 (PF01430)	molecular chaperone Hsp33 (K04083)	-	-
RS_GCF_002007235.1	d__Bacteria;p__Firmicutes_A;c__Clostridia;o__Lachnospirales;f__Lachnospiraceae;g__Oribacterium;s__Oribacterium sp002007235	NZ_MUHW01000003.1_36	NZ_MUHW01000003.1	31449..32000 (-1)	184	OTHER	0	SEC-C (PF02810)	uncharacterized protein (K07039)	-	-
RS_GCF_002007235.1	d__Bacteria;p__Firmicutes_A;c__Clostridia;o__Lachnospirales;f__Lachnospiraceae;g__Oribacterium;s__Oribacterium sp002007235	NZ_MUHW01000003.1_37	NZ_MUHW01000003.1	32230..33075 (-1)	282	OTHER	0	KduI (PF04962)	4-deoxy-L-threo-5-hexosulose-uronate ketol-isomerase [EC:5.3.1.17] (K01815)	-	-
RS_GCF_002007235.1	d__Bacteria;p__Firmicutes_A;c__Clostridia;o__Lachnospirales;f__Lachnospiraceae;g__Oribacterium;s__Oribacterium sp002007235	NZ_MUHW01000003.1_38	NZ_MUHW01000003.1	33306..34622 (-1)	439	OTHER	8	AI-2E_transport (PF01594) + AI-2E_transport (PF01594)	putative permease (K03548)	-	-
GB_GCA_002380805.1	d__Bacteria;p__Firmicutes_A;c__Clostridia;o__Lachnospirales;f__Anaerotignaceae;g__Anaerotignum;s__Anaerotignum sp002380805	DFWH01000006.1_16	DFWH01000006.1	17707..17922 (-1)	72	OTHER	2	Na	Na	-	-
GB_GCA_002380805.1	d__Bacteria;p__Firmicutes_A;c__Clostridia;o__Lachnospirales;f__Anaerotignaceae;g__Anaerotignum;s__Anaerotignum sp002380805	DFWH01000006.1_17	DFWH01000006.1	18069..19505 (-1)	479	OTHER	0	GntR (PF00392) + Aminotran_1_2 (PF00155)	GntR family transcriptional regulator (K07978) + 2-aminoadipate transaminase [EC:2.6.1.-] (K05825)	-	-
GB_GCA_002380805.1	d__Bacteria;p__Firmicutes_A;c__Clostridia;o__Lachnospirales;f__Anaerotignaceae;g__Anaerotignum;s__Anaerotignum sp002380805	DFWH01000006.1_18	DFWH01000006.1	19522..20883 (-1)	454	OTHER	0	Sigma54_AID (PF00309) + Sigma54_CBD (PF04963) + Sigma54_DBD (PF04552)	RNA polymerase sigma-54 factor (K03092)	-	-
GB_GCA_002380805.1	d__Bacteria;p__Firmicutes_A;c__Clostridia;o__Lachnospirales;f__Anaerotignaceae;g__Anaerotignum;s__Anaerotignum sp002380805	DFWH01000006.1_19	DFWH01000006.1	21375..22766 (1)	464	OTHER	0	RnfC_N (PF13375) + Complex1_51K (PF01512) + SLBB (PF10531) + Fer4 (PF00037) + Fer4_8 (PF13183)	Na+-translocating ferredoxin:NAD+ oxidoreductase subunit C [EC:7.2.1.2] (K03615)	-	-
GB_GCA_002380805.1	d__Bacteria;p__Firmicutes_A;c__Clostridia;o__Lachnospirales;f__Anaerotignaceae;g__Anaerotignum;s__Anaerotignum sp002380805	DFWH01000006.1_20	DFWH01000006.1	22785..23747 (1)	321	OTHER	6	NQR2_RnfD_RnfE (PF03116)	Na+-translocating ferredoxin:NAD+ oxidoreductase subunit D [EC:7.2.1.2] (K03614)	-	-
GB_GCA_002380805.1	d__Bacteria;p__Firmicutes_A;c__Clostridia;o__Lachnospirales;f__Anaerotignaceae;g__Anaerotignum;s__Anaerotignum sp002380805	DFWH01000006.1_21	DFWH01000006.1	23744..24283 (1)	180	SP(Sec/SPI)	1	FMN_bind (PF04205)	Na+-translocating ferredoxin:NAD+ oxidoreductase subunit G (K03612)	Fmn_Bind (pplA)	Rnf
GB_GCA_002380805.1	d__Bacteria;p__Firmicutes_A;c__Clostridia;o__Lachnospirales;f__Anaerotignaceae;g__Anaerotignum;s__Anaerotignum sp002380805	DFWH01000006.1_22	DFWH01000006.1	24283..24882 (1)	200	OTHER	5	Rnf-Nqr (PF02508)	Na+-translocating ferredoxin:NAD+ oxidoreductase subunit E (K03613)	-	-
GB_GCA_002380805.1	d__Bacteria;p__Firmicutes_A;c__Clostridia;o__Lachnospirales;f__Anaerotignaceae;g__Anaerotignum;s__Anaerotignum sp002380805	DFWH01000006.1_23	DFWH01000006.1	24900..25478 (1)	193	OTHER	6	Rnf-Nqr (PF02508)	Na+-translocating ferredoxin:NAD+ oxidoreductase subunit A (K03617)	-	-
GB_GCA_002380805.1	d__Bacteria;p__Firmicutes_A;c__Clostridia;o__Lachnospirales;f__Anaerotignaceae;g__Anaerotignum;s__Anaerotignum sp002380805	DFWH01000006.1_24	DFWH01000006.1	25498..26379 (1)	294	OTHER	1	FeS (PF04060) + Fer4 (PF00037) + Fer4 (PF00037) + Fer4 (PF00037)	Na+-translocating ferredoxin:NAD+ oxidoreductase subunit B [EC:7.2.1.2] (K03616) + 2-oxoglutarate ferredoxin oxidoreductase subunit delta [EC:1.2.7.3] (K00176)	K03616 (Na+-translocating ferredoxin:NAD+ oxidoreductase subunit B [EC:7.2.1.2])	Rnf
GB_GCA_002380805.1	d__Bacteria;p__Firmicutes_A;c__Clostridia;o__Lachnospirales;f__Anaerotignaceae;g__Anaerotignum;s__Anaerotignum sp002380805	DFWH01000006.1_25	DFWH01000006.1	26566..26823 (1)	86	OTHER	2	DUF4321 (PF14209)	Na	-	-
GB_GCA_002380805.1	d__Bacteria;p__Firmicutes_A;c__Clostridia;o__Lachnospirales;f__Anaerotignaceae;g__Anaerotignum;s__Anaerotignum sp002380805	DFWH01000006.1_26	DFWH01000006.1	27028..28056 (1)	343	OTHER	0	MreB_Mbl (PF06723)	rod shape-determining protein MreB and related proteins (K03569)	-	-
GB_GCA_002380805.1	d__Bacteria;p__Firmicutes_A;c__Clostridia;o__Lachnospirales;f__Anaerotignaceae;g__Anaerotignum;s__Anaerotignum sp002380805	DFWH01000006.1_27	DFWH01000006.1	28104..28949 (1)	282	SP(Sec/SPI)	1	MreC (PF04085)	rod shape-determining protein MreC (K03570)	-	-
GB_GCA_002380805.1	d__Bacteria;p__Firmicutes_A;c__Clostridia;o__Lachnospirales;f__Anaerotignaceae;g__Anaerotignum;s__Anaerotignum sp002380805	DFWH01000006.1_28	DFWH01000006.1	28946..29458 (1)	171	OTHER	5	MreD (PF04093)	rod shape-determining protein MreD (K03571)	-	-
GB_GCA_002380805.1	d__Bacteria;p__Firmicutes_A;c__Clostridia;o__Lachnospirales;f__Anaerotignaceae;g__Anaerotignum;s__Anaerotignum sp002380805	DFWH01000006.1_29	DFWH01000006.1	29582..32419 (1)	946	OTHER	1	PBP_dimer (PF03717) + Transpeptidase (PF00905)	penicillin-binding protein 2 [EC:3.4.16.4] (K05515)	-	-
GB_GCA_002380805.1	d__Bacteria;p__Firmicutes_A;c__Clostridia;o__Lachnospirales;f__Anaerotignaceae;g__Anaerotignum;s__Anaerotignum sp002380805	DFWH01000006.1_85	DFWH01000006.1	86478..86708 (1)	77	OTHER	0	Na	Na	-	-
GB_GCA_002380805.1	d__Bacteria;p__Firmicutes_A;c__Clostridia;o__Lachnospirales;f__Anaerotignaceae;g__Anaerotignum;s__Anaerotignum sp002380805	DFWH01000006.1_86	DFWH01000006.1	86817..87008 (1)	64	OTHER	0	Fer4_13 (PF13370)	ferredoxin (K05337)	-	-
GB_GCA_002380805.1	d__Bacteria;p__Firmicutes_A;c__Clostridia;o__Lachnospirales;f__Anaerotignaceae;g__Anaerotignum;s__Anaerotignum sp002380805	DFWH01000006.1_87	DFWH01000006.1	87066..87401 (-1)	112	OTHER	3	Na	Na	-	-
GB_GCA_002380805.1	d__Bacteria;p__Firmicutes_A;c__Clostridia;o__Lachnospirales;f__Anaerotignaceae;g__Anaerotignum;s__Anaerotignum sp002380805	DFWH01000006.1_88	DFWH01000006.1	87596..88579 (-1)	328	SP(Sec/SPI)	1	Na	Na	-	-
GB_GCA_002380805.1	d__Bacteria;p__Firmicutes_A;c__Clostridia;o__Lachnospirales;f__Anaerotignaceae;g__Anaerotignum;s__Anaerotignum sp002380805	DFWH01000006.1_89	DFWH01000006.1	88817..90322 (-1)	502	OTHER	0	IMPDH (PF00478)	IMP dehydrogenase [EC:1.1.1.205] (K00088)	-	-
GB_GCA_002380805.1	d__Bacteria;p__Firmicutes_A;c__Clostridia;o__Lachnospirales;f__Anaerotignaceae;g__Anaerotignum;s__Anaerotignum sp002380805	DFWH01000006.1_90	DFWH01000006.1	90542..91033 (-1)	164	OTHER	5	Hpre_diP_synt_I (PF07456)	heptaprenyl diphosphate synthase [EC:2.5.1.30] (K00805)	Hpre_diP_synt_I (PF07456)	EetB
GB_GCA_002380805.1	d__Bacteria;p__Firmicutes_A;c__Clostridia;o__Lachnospirales;f__Anaerotignaceae;g__Anaerotignum;s__Anaerotignum sp002380805	DFWH01000006.1_91	DFWH01000006.1	91034..91396 (-1)	121	SP(Sec/SPI)	1	NusG_II (PF07009)	Na	NusG_II (PF07009)	EetA
GB_GCA_002380805.1	d__Bacteria;p__Firmicutes_A;c__Clostridia;o__Lachnospirales;f__Anaerotignaceae;g__Anaerotignum;s__Anaerotignum sp002380805	DFWH01000006.1_92	DFWH01000006.1	91675..93219 (-1)	515	OTHER	11	Na_Ala_symp (PF01235)	alanine or glycine:cation symporter, AGCS family (K03310)	-	-
GB_GCA_002380805.1	d__Bacteria;p__Firmicutes_A;c__Clostridia;o__Lachnospirales;f__Anaerotignaceae;g__Anaerotignum;s__Anaerotignum sp002380805	DFWH01000006.1_93	DFWH01000006.1	93396..94655 (-1)	420	SP(Sec/SPI)	0	SDH_alpha (PF03313)	L-cysteine desulfidase [EC:4.4.1.28] (K20021)	-	-
GB_GCA_002380805.1	d__Bacteria;p__Firmicutes_A;c__Clostridia;o__Lachnospirales;f__Anaerotignaceae;g__Anaerotignum;s__Anaerotignum sp002380805	DFWH01000006.1_94	DFWH01000006.1	94887..96263 (1)	459	OTHER	10	SNF (PF00209) + SNF (PF00209)	neurotransmitter:Na+ symporter, NSS family (K03308)	-	-
GB_GCA_002380805.1	d__Bacteria;p__Firmicutes_A;c__Clostridia;o__Lachnospirales;f__Anaerotignaceae;g__Anaerotignum;s__Anaerotignum sp002380805	DFWH01000006.1_95	DFWH01000006.1	96424..97275 (1)	284	OTHER	6	CPBP (PF02517)	uncharacterized protein (K07052)	-	-
GB_GCA_002380805.1	d__Bacteria;p__Firmicutes_A;c__Clostridia;o__Lachnospirales;f__Anaerotignaceae;g__Anaerotignum;s__Anaerotignum sp002380805	DFWH01000006.1_96	DFWH01000006.1	97585..98043 (1)	153	OTHER	0	GyrI-like (PF06445)	AraC family transcriptional regulator (K13652)	-	-
GB_GCA_002380805.1	d__Bacteria;p__Firmicutes_A;c__Clostridia;o__Lachnospirales;f__Anaerotignaceae;g__Anaerotignum;s__Anaerotignum sp002380805	DFWH01000013.1_421	DFWH01000013.1	499508..499669 (1)	54	OTHER	0	Na	Na	-	-
GB_GCA_002380805.1	d__Bacteria;p__Firmicutes_A;c__Clostridia;o__Lachnospirales;f__Anaerotignaceae;g__Anaerotignum;s__Anaerotignum sp002380805	DFWH01000013.1_422	DFWH01000013.1	499693..500073 (1)	127	OTHER	0	Na	Na	-	-
GB_GCA_002380805.1	d__Bacteria;p__Firmicutes_A;c__Clostridia;o__Lachnospirales;f__Anaerotignaceae;g__Anaerotignum;s__Anaerotignum sp002380805	DFWH01000013.1_423	DFWH01000013.1	501042..502070 (1)	343	OTHER	0	Peptidase_M28 (PF04389)	tripeptide aminopeptidase [EC:3.4.11.4] (K01258) + tripeptide aminopeptidase [EC:3.4.11.4] (K01258)	-	-
GB_GCA_002380805.1	d__Bacteria;p__Firmicutes_A;c__Clostridia;o__Lachnospirales;f__Anaerotignaceae;g__Anaerotignum;s__Anaerotignum sp002380805	DFWH01000013.1_424	DFWH01000013.1	502668..503246 (1)	193	SP(Sec/SPI)	0	SLH (PF00395) + SLH (PF00395)	2',3'-cyclic-nucleotide 2'-phosphodiesterase / 3'-nucleotidase / 5'-nucleotidase [EC:3.1.4.16 3.1.3.6 3.1.3.5] (K08693)	-	-
GB_GCA_002380805.1	d__Bacteria;p__Firmicutes_A;c__Clostridia;o__Lachnospirales;f__Anaerotignaceae;g__Anaerotignum;s__Anaerotignum sp002380805	DFWH01000013.1_425	DFWH01000013.1	503297..505951 (1)	885	OTHER	0	FMN_bind (PF04205) + FMN_bind (PF04205) + FMN_bind (PF04205) + FMN_bind (PF04205) + Big_3 (PF07523) + Big_3 (PF07523)	urocanate reductase [EC:1.3.99.33] (K17363) + NosR/NirI family transcriptional regulator, putative reductive dehalogenation system regulator (K21559) + urocanate reductase [EC:1.3.99.33] (K17363) + urocanate reductase [EC:1.3.99.33] (K17363)	-	-
GB_GCA_002380805.1	d__Bacteria;p__Firmicutes_A;c__Clostridia;o__Lachnospirales;f__Anaerotignaceae;g__Anaerotignum;s__Anaerotignum sp002380805	DFWH01000013.1_426	DFWH01000013.1	506084..507511 (1)	476	OTHER	8	Ferric_reduct (PF01794) + FMN_bind (PF04205)	methionine sulfoxide reductase heme-binding subunit (K17247)	Ferric_reduct (PF01794)	MsrQ-like
GB_GCA_002380805.1	d__Bacteria;p__Firmicutes_A;c__Clostridia;o__Lachnospirales;f__Anaerotignaceae;g__Anaerotignum;s__Anaerotignum sp002380805	DFWH01000013.1_427	DFWH01000013.1	507532..508572 (1)	347	LIPO(Sec/SPII)	0	ApbE (PF02424)	FAD:protein FMN transferase [EC:2.7.1.180] (K03734)	ApbE (fmnB)	MsrQ-like
GB_GCA_002380805.1	d__Bacteria;p__Firmicutes_A;c__Clostridia;o__Lachnospirales;f__Anaerotignaceae;g__Anaerotignum;s__Anaerotignum sp002380805	DFWH01000013.1_428	DFWH01000013.1	508601..508945 (1)	115	OTHER	1	NusG_II (PF07009)	Na	NusG_II (PF07009)	EetA
GB_GCA_002380805.1	d__Bacteria;p__Firmicutes_A;c__Clostridia;o__Lachnospirales;f__Anaerotignaceae;g__Anaerotignum;s__Anaerotignum sp002380805	DFWH01000013.1_429	DFWH01000013.1	508957..509460 (1)	168	OTHER	5	Hpre_diP_synt_I (PF07456)	riboflavin transporter (K23675)	Hpre_diP_synt_I (PF07456)	EetB
GB_GCA_002380805.1	d__Bacteria;p__Firmicutes_A;c__Clostridia;o__Lachnospirales;f__Anaerotignaceae;g__Anaerotignum;s__Anaerotignum sp002380805	DFWH01000013.1_430	DFWH01000013.1	510248..511165 (1)	306	OTHER	0	ALP_N (PF17989)	plasmid segregation protein ParM (K18640)	-	-
GB_GCA_002380805.1	d__Bacteria;p__Firmicutes_A;c__Clostridia;o__Lachnospirales;f__Anaerotignaceae;g__Anaerotignum;s__Anaerotignum sp002380805	DFWH01000013.1_431	DFWH01000013.1	511171..511554 (1)	128	OTHER	0	Na	Na	-	-
GB_GCA_002380805.1	d__Bacteria;p__Firmicutes_A;c__Clostridia;o__Lachnospirales;f__Anaerotignaceae;g__Anaerotignum;s__Anaerotignum sp002380805	DFWH01000013.1_432	DFWH01000013.1	511603..511956 (-1)	118	OTHER	0	HTH_3 (PF01381)	XRE family transcriptional regulator, master regulator for biofilm formation (K19449)	-	-
GB_GCA_002380805.1	d__Bacteria;p__Firmicutes_A;c__Clostridia;o__Lachnospirales;f__Anaerotignaceae;g__Anaerotignum;s__Anaerotignum sp002380805	DFWH01000013.1_433	DFWH01000013.1	512228..512596 (1)	123	OTHER	0	YpsA (PF06908)	Na	-	-
GB_GCA_002380805.1	d__Bacteria;p__Firmicutes_A;c__Clostridia;o__Lachnospirales;f__Anaerotignaceae;g__Anaerotignum;s__Anaerotignum sp002380805	DFWH01000013.1_434	DFWH01000013.1	512955..514766 (-1)	604	OTHER	7	HATPase_c_5 (PF14501)	two-component system, LytTR family, sensor histidine kinase AgrC [EC:2.7.13.3] (K07706)	-	-
GB_GCA_900545325.1	d__Bacteria;p__Firmicutes_A;c__Clostridia_A;o__Christensenellales;f__Borkfalkiaceae;g__UMGS775;s__UMGS775 sp900545325	UQZE01000080.1_1	UQZE01000080.1	1..486 (-1)	162	OTHER	0	GalP_UDP_transf (PF01087)	Na	-	-
GB_GCA_900545325.1	d__Bacteria;p__Firmicutes_A;c__Clostridia_A;o__Christensenellales;f__Borkfalkiaceae;g__UMGS775;s__UMGS775 sp900545325	UQZE01000080.1_2	UQZE01000080.1	464..1618 (-1)	385	OTHER	0	UPF0020 (PF01170)	putative N6-adenine-specific DNA methylase [EC:2.1.1.-] (K07444)	-	-
GB_GCA_900545325.1	d__Bacteria;p__Firmicutes_A;c__Clostridia_A;o__Christensenellales;f__Borkfalkiaceae;g__UMGS775;s__UMGS775 sp900545325	UQZE01000080.1_3	UQZE01000080.1	1756..4323 (-1)	856	OTHER	0	Clp_N (PF02861) + Clp_N (PF02861) + AAA (PF00004) + AAA_lid_9 (PF17871) + AAA_2 (PF07724) + ClpB_D2-small (PF10431)	ATP-dependent Clp protease ATP-binding subunit ClpB (K03695)	-	-
GB_GCA_900545325.1	d__Bacteria;p__Firmicutes_A;c__Clostridia_A;o__Christensenellales;f__Borkfalkiaceae;g__UMGS775;s__UMGS775 sp900545325	UQZE01000080.1_4	UQZE01000080.1	4339..4980 (-1)	214	OTHER	0	RHH_1 (PF01402)	RHH-type transcriptional regulator, rel operon repressor / antitoxin RelB (K18918)	-	-
GB_GCA_900545325.1	d__Bacteria;p__Firmicutes_A;c__Clostridia_A;o__Christensenellales;f__Borkfalkiaceae;g__UMGS775;s__UMGS775 sp900545325	UQZE01000080.1_5	UQZE01000080.1	5191..5655 (1)	155	OTHER	1	NusG_II (PF07009)	Na	NusG_II (PF07009)	EetA
GB_GCA_900545325.1	d__Bacteria;p__Firmicutes_A;c__Clostridia_A;o__Christensenellales;f__Borkfalkiaceae;g__UMGS775;s__UMGS775 sp900545325	UQZE01000080.1_6	UQZE01000080.1	5659..6171 (1)	171	OTHER	5	Hpre_diP_synt_I (PF07456)	riboflavin transporter (K23675)	Hpre_diP_synt_I (PF07456)	EetB
GB_GCA_900545325.1	d__Bacteria;p__Firmicutes_A;c__Clostridia_A;o__Christensenellales;f__Borkfalkiaceae;g__UMGS775;s__UMGS775 sp900545325	UQZE01000080.1_7	UQZE01000080.1	6220..7506 (1)	429	OTHER	0	RnfC_N (PF13375) + Complex1_51K (PF01512) + SLBB (PF10531) + Fer4_17 (PF13534) + Fer4_2 (PF12797)	Na+-translocating ferredoxin:NAD+ oxidoreductase subunit C [EC:7.2.1.2] (K03615)	-	-
GB_GCA_900545325.1	d__Bacteria;p__Firmicutes_A;c__Clostridia_A;o__Christensenellales;f__Borkfalkiaceae;g__UMGS775;s__UMGS775 sp900545325	UQZE01000080.1_8	UQZE01000080.1	7516..8505 (1)	330	OTHER	10	NQR2_RnfD_RnfE (PF03116)	Na+-translocating ferredoxin:NAD+ oxidoreductase subunit D [EC:7.2.1.2] (K03614)	-	-
GB_GCA_900545325.1	d__Bacteria;p__Firmicutes_A;c__Clostridia_A;o__Christensenellales;f__Borkfalkiaceae;g__UMGS775;s__UMGS775 sp900545325	UQZE01000080.1_9	UQZE01000080.1	8506..9111 (1)	202	OTHER	1	FMN_bind (PF04205)	Na+-translocating ferredoxin:NAD+ oxidoreductase subunit G (K03612)	-	-
RS_GCF_000420845.1	d__Bacteria;p__Firmicutes_A;c__Clostridia;o__Lachnospirales;f__Lachnospiraceae;g__Butyrivibrio;s__Butyrivibrio sp000420845	NZ_ATVS01000022.1_1	NZ_ATVS01000022.1	450..1508 (-1)	353	LIPO(Sec/SPII)	1	Peripla_BP_4 (PF13407)	methyl-galactoside transport system substrate-binding protein (K10540)	-	-
RS_GCF_000420845.1	d__Bacteria;p__Firmicutes_A;c__Clostridia;o__Lachnospirales;f__Lachnospiraceae;g__Butyrivibrio;s__Butyrivibrio sp000420845	NZ_ATVS01000022.1_2	NZ_ATVS01000022.1	1568..2233 (-1)	222	OTHER	1	Na	Na	-	-
RS_GCF_000420845.1	d__Bacteria;p__Firmicutes_A;c__Clostridia;o__Lachnospirales;f__Lachnospiraceae;g__Butyrivibrio;s__Butyrivibrio sp000420845	NZ_ATVS01000022.1_3	NZ_ATVS01000022.1	2372..2632 (-1)	87	OTHER	1	ETRAMP (PF09716)	cell division protein DivIC (K13052)	-	-
RS_GCF_000420845.1	d__Bacteria;p__Firmicutes_A;c__Clostridia;o__Lachnospirales;f__Lachnospiraceae;g__Butyrivibrio;s__Butyrivibrio sp000420845	NZ_ATVS01000022.1_4	NZ_ATVS01000022.1	2786..3760 (1)	325	OTHER	0	Dus (PF01207)	tRNA-dihydrouridine synthase C [EC:1.-.-.-] (K05541)	-	-
RS_GCF_000420845.1	d__Bacteria;p__Firmicutes_A;c__Clostridia;o__Lachnospirales;f__Lachnospiraceae;g__Butyrivibrio;s__Butyrivibrio sp000420845	NZ_ATVS01000022.1_5	NZ_ATVS01000022.1	3773..4156 (1)	128	SP(Sec/SPI)	1	NusG_II (PF07009)	Na	NusG_II (PF07009)	EetA
RS_GCF_000420845.1	d__Bacteria;p__Firmicutes_A;c__Clostridia;o__Lachnospirales;f__Lachnospiraceae;g__Butyrivibrio;s__Butyrivibrio sp000420845	NZ_ATVS01000022.1_6	NZ_ATVS01000022.1	4170..4673 (1)	168	SP(Sec/SPI)	5	Hpre_diP_synt_I (PF07456)	heptaprenyl diphosphate synthase [EC:2.5.1.30] (K00805)	Hpre_diP_synt_I (PF07456)	EetB
RS_GCF_000420845.1	d__Bacteria;p__Firmicutes_A;c__Clostridia;o__Lachnospirales;f__Lachnospiraceae;g__Butyrivibrio;s__Butyrivibrio sp000420845	NZ_ATVS01000022.1_7	NZ_ATVS01000022.1	4874..6739 (1)	622	OTHER	1	Baculo_PEP_C (PF04513) + Baculo_PEP_C (PF04513)	golgin subfamily A member 4 (K20283)	-	-
RS_GCF_000420845.1	d__Bacteria;p__Firmicutes_A;c__Clostridia;o__Lachnospirales;f__Lachnospiraceae;g__Butyrivibrio;s__Butyrivibrio sp000420845	NZ_ATVS01000022.1_8	NZ_ATVS01000022.1	6820..8103 (1)	428	OTHER	0	cobW (PF02492) + CobW_C (PF07683)	cobalamin biosynthesis protein CobW (K02234)	-	-
RS_GCF_000420845.1	d__Bacteria;p__Firmicutes_A;c__Clostridia;o__Lachnospirales;f__Lachnospiraceae;g__Butyrivibrio;s__Butyrivibrio sp000420845	NZ_ATVS01000022.1_9	NZ_ATVS01000022.1	8125..9066 (1)	314	OTHER	0	cobW (PF02492)	cobalamin biosynthesis protein CobW (K02234) + putative membrane protein (K08986)	-	-
RS_GCF_000420845.1	d__Bacteria;p__Firmicutes_A;c__Clostridia;o__Lachnospirales;f__Lachnospiraceae;g__Butyrivibrio;s__Butyrivibrio sp000420845	NZ_ATVS01000022.1_10	NZ_ATVS01000022.1	9090..10085 (1)	332	OTHER	5	ABC_trans_CmpB (PF06541)	Na	-	-
RS_GCF_000420845.1	d__Bacteria;p__Firmicutes_A;c__Clostridia;o__Lachnospirales;f__Lachnospiraceae;g__Butyrivibrio;s__Butyrivibrio sp000420845	NZ_ATVS01000022.1_11	NZ_ATVS01000022.1	10171..10434 (-1)	88	OTHER	0	Ribosomal_S20p (PF01649)	small subunit ribosomal protein S20 (K02968)	-	-
RS_GCF_900129815.1	d__Bacteria;p__Firmicutes_A;c__Clostridia;o__Peptostreptococcales;f__Peptostreptococcaceae;g__Asaccharospora;s__Asaccharospora irregularis	NZ_FQWX01000029.1_18	NZ_FQWX01000029.1	19196..20107 (1)	304	OTHER	0	Radical_SAM (PF04055)	choline trimethylamine-lyase activating enzyme [EC:1.97.1.-] (K20037)	-	-
RS_GCF_900129815.1	d__Bacteria;p__Firmicutes_A;c__Clostridia;o__Peptostreptococcales;f__Peptostreptococcaceae;g__Asaccharospora;s__Asaccharospora irregularis	NZ_FQWX01000029.1_19	NZ_FQWX01000029.1	20112..22481 (1)	790	OTHER	0	PFL-like (PF02901) + Gly_radical (PF01228)	trans-4-hydroxy-L-proline dehydratase [EC:4.2.1.172] (K23121)	-	-
RS_GCF_900129815.1	d__Bacteria;p__Firmicutes_A;c__Clostridia;o__Peptostreptococcales;f__Peptostreptococcaceae;g__Asaccharospora;s__Asaccharospora irregularis	NZ_FQWX01000029.1_20	NZ_FQWX01000029.1	22752..23555 (1)	268	OTHER	0	F420_oxidored (PF03807) + P5CR_dimer (PF14748)	pyrroline-5-carboxylate reductase [EC:1.5.1.2] (K00286)	-	-
RS_GCF_900129815.1	d__Bacteria;p__Firmicutes_A;c__Clostridia;o__Peptostreptococcales;f__Peptostreptococcaceae;g__Asaccharospora;s__Asaccharospora irregularis	NZ_FQWX01000029.1_21	NZ_FQWX01000029.1	23634..25550 (-1)	639	OTHER	10	FeoB_N (PF02421) + Gate (PF07670) + FeoB_C (PF07664) + Gate (PF07670) + FeoB_associated (PF12669)	ferrous iron transport protein B (K04759)	-	-
RS_GCF_900129815.1	d__Bacteria;p__Firmicutes_A;c__Clostridia;o__Peptostreptococcales;f__Peptostreptococcaceae;g__Asaccharospora;s__Asaccharospora irregularis	NZ_FQWX01000029.1_22	NZ_FQWX01000029.1	25564..25788 (-1)	75	OTHER	0	FeoA (PF04023)	ferrous iron transport protein A (K04758)	-	-
RS_GCF_900129815.1	d__Bacteria;p__Firmicutes_A;c__Clostridia;o__Peptostreptococcales;f__Peptostreptococcaceae;g__Asaccharospora;s__Asaccharospora irregularis	NZ_FQWX01000029.1_23	NZ_FQWX01000029.1	25982..26500 (1)	173	OTHER	5	Hpre_diP_synt_I (PF07456)	heptaprenyl diphosphate synthase [EC:2.5.1.30] (K00805)	Hpre_diP_synt_I (PF07456)	EetB
RS_GCF_900129815.1	d__Bacteria;p__Firmicutes_A;c__Clostridia;o__Peptostreptococcales;f__Peptostreptococcaceae;g__Asaccharospora;s__Asaccharospora irregularis	NZ_FQWX01000029.1_24	NZ_FQWX01000029.1	26859..27704 (1)	282	OTHER	3	MS_channel (PF00924)	moderate conductance mechanosensitive channel (K22044)	-	-
RS_GCF_900129815.1	d__Bacteria;p__Firmicutes_A;c__Clostridia;o__Peptostreptococcales;f__Peptostreptococcaceae;g__Asaccharospora;s__Asaccharospora irregularis	NZ_FQWX01000029.1_25	NZ_FQWX01000029.1	27908..28093 (-1)	62	OTHER	0	Na	transposase (K07486)	-	-
GB_GCA_900321595.1	d__Bacteria;p__Firmicutes_A;c__Clostridia;o__Oscillospirales;f__Acutalibacteraceae;g__UBA1081;s__UBA1081 sp900321595	ONWP01000219.1_1	ONWP01000219.1	3..206 (-1)	68	OTHER	2	NQR2_RnfD_RnfE (PF03116)	Na+-translocating ferredoxin:NAD+ oxidoreductase subunit D [EC:7.2.1.2] (K03614)	-	-
GB_GCA_900321595.1	d__Bacteria;p__Firmicutes_A;c__Clostridia;o__Oscillospirales;f__Acutalibacteraceae;g__UBA1081;s__UBA1081 sp900321595	ONWP01000219.1_2	ONWP01000219.1	206..1546 (-1)	447	OTHER	0	RnfC_N (PF13375) + Complex1_51K (PF01512) + SLBB (PF10531) + Fer4 (PF00037) + Fer4_2 (PF12797)	Na+-translocating ferredoxin:NAD+ oxidoreductase subunit C [EC:7.2.1.2] (K03615)	-	-
GB_GCA_900321595.1	d__Bacteria;p__Firmicutes_A;c__Clostridia;o__Oscillospirales;f__Acutalibacteraceae;g__UBA1081;s__UBA1081 sp900321595	ONWP01000219.1_3	ONWP01000219.1	1543..2127 (-1)	195	OTHER	4	Hpre_diP_synt_I (PF07456)	heptaprenyl diphosphate synthase [EC:2.5.1.30] (K00805)	Hpre_diP_synt_I (PF07456)	EetB
GB_GCA_900321595.1	d__Bacteria;p__Firmicutes_A;c__Clostridia;o__Oscillospirales;f__Acutalibacteraceae;g__UBA1081;s__UBA1081 sp900321595	ONWP01000219.1_4	ONWP01000219.1	2128..2496 (-1)	123	SP(Sec/SPI)	1	NusG_II (PF07009)	Na	NusG_II (PF07009)	EetA
GB_GCA_900321595.1	d__Bacteria;p__Firmicutes_A;c__Clostridia;o__Oscillospirales;f__Acutalibacteraceae;g__UBA1081;s__UBA1081 sp900321595	ONWP01000219.1_5	ONWP01000219.1	2486..3505 (-1)	340	SP(Sec/SPI)	1	ApbE (PF02424)	FAD:protein FMN transferase [EC:2.7.1.180] (K03734)	ApbE (fmnB)	-
GB_GCA_900321595.1	d__Bacteria;p__Firmicutes_A;c__Clostridia;o__Oscillospirales;f__Acutalibacteraceae;g__UBA1081;s__UBA1081 sp900321595	ONWP01000219.1_6	ONWP01000219.1	3495..3677 (-1)	61	OTHER	2	Na	Na	-	-
GB_GCA_900321595.1	d__Bacteria;p__Firmicutes_A;c__Clostridia;o__Oscillospirales;f__Acutalibacteraceae;g__UBA1081;s__UBA1081 sp900321595	ONWP01000219.1_7	ONWP01000219.1	3864..4733 (1)	290	OTHER	0	Na	Na	-	-
GB_GCA_900321595.1	d__Bacteria;p__Firmicutes_A;c__Clostridia;o__Oscillospirales;f__Acutalibacteraceae;g__UBA1081;s__UBA1081 sp900321595	ONWP01000219.1_8	ONWP01000219.1	4748..5095 (1)	116	OTHER	0	Na	Na	-	-
GB_GCA_900321595.1	d__Bacteria;p__Firmicutes_A;c__Clostridia;o__Oscillospirales;f__Acutalibacteraceae;g__UBA1081;s__UBA1081 sp900321595	ONWP01000219.1_9	ONWP01000219.1	5110..6108 (1)	333	OTHER	0	Phage_capsid (PF05065)	Na	-	-
GB_GCA_002437415.1	d__Bacteria;p__Firmicutes_A;c__Clostridia;o__Oscillospirales;f__Ruminococcaceae;g__Ruminiclostridium_E;s__Ruminiclostridium_E sp002437415	DJPL01000042.1_21	DJPL01000042.1	21506..22501 (1)	332	OTHER	0	LacI (PF00356) + Peripla_BP_3 (PF13377)	LacI family transcriptional regulator, repressor for deo operon, udp, cdd, tsx, nupC, and nupG (K05499)	-	-
GB_GCA_002437415.1	d__Bacteria;p__Firmicutes_A;c__Clostridia;o__Oscillospirales;f__Ruminococcaceae;g__Ruminiclostridium_E;s__Ruminiclostridium_E sp002437415	DJPL01000042.1_22	DJPL01000042.1	22557..24077 (-1)	507	OTHER	2	HisKA (PF00512) + HATPase_c (PF02518)	two-component system, OmpR family, sensor histidine kinase ResE [EC:2.7.13.3] (K07651) + two-component system, OmpR family, sensor histidine kinase ResE [EC:2.7.13.3] (K07651)	-	-
GB_GCA_002437415.1	d__Bacteria;p__Firmicutes_A;c__Clostridia;o__Oscillospirales;f__Ruminococcaceae;g__Ruminiclostridium_E;s__Ruminiclostridium_E sp002437415	DJPL01000042.1_23	DJPL01000042.1	24136..24807 (-1)	224	OTHER	0	Response_reg (PF00072) + Trans_reg_C (PF00486)	two-component system, OmpR family, response regulator ResD (K07775)	-	-
GB_GCA_002437415.1	d__Bacteria;p__Firmicutes_A;c__Clostridia;o__Oscillospirales;f__Ruminococcaceae;g__Ruminiclostridium_E;s__Ruminiclostridium_E sp002437415	DJPL01000042.1_24	DJPL01000042.1	25066..26007 (-1)	314	OTHER	0	Na	Na	-	-
GB_GCA_002437415.1	d__Bacteria;p__Firmicutes_A;c__Clostridia;o__Oscillospirales;f__Ruminococcaceae;g__Ruminiclostridium_E;s__Ruminiclostridium_E sp002437415	DJPL01000042.1_25	DJPL01000042.1	26033..26242 (-1)	70	OTHER	0	DUF896 (PF05979)	Na	-	-
GB_GCA_002437415.1	d__Bacteria;p__Firmicutes_A;c__Clostridia;o__Oscillospirales;f__Ruminococcaceae;g__Ruminiclostridium_E;s__Ruminiclostridium_E sp002437415	DJPL01000042.1_26	DJPL01000042.1	26256..26777 (-1)	174	OTHER	4	Hpre_diP_synt_I (PF07456)	Na	Hpre_diP_synt_I (PF07456)	EetB
GB_GCA_002437415.1	d__Bacteria;p__Firmicutes_A;c__Clostridia;o__Oscillospirales;f__Ruminococcaceae;g__Ruminiclostridium_E;s__Ruminiclostridium_E sp002437415	DJPL01000042.1_27	DJPL01000042.1	26767..27141 (-1)	125	OTHER	1	NusG_II (PF07009)	Na	NusG_II (PF07009)	EetA
GB_GCA_002437415.1	d__Bacteria;p__Firmicutes_A;c__Clostridia;o__Oscillospirales;f__Ruminococcaceae;g__Ruminiclostridium_E;s__Ruminiclostridium_E sp002437415	DJPL01000042.1_28	DJPL01000042.1	27138..28145 (-1)	336	LIPO(Sec/SPII)	0	ApbE (PF02424)	FAD:protein FMN transferase [EC:2.7.1.180] (K03734)	ApbE (fmnB)	-
GB_GCA_002437415.1	d__Bacteria;p__Firmicutes_A;c__Clostridia;o__Oscillospirales;f__Ruminococcaceae;g__Ruminiclostridium_E;s__Ruminiclostridium_E sp002437415	DJPL01000042.1_29	DJPL01000042.1	28356..28859 (1)	168	OTHER	0	RuvC (PF02075)	crossover junction endodeoxyribonuclease RuvC [EC:3.1.22.4] (K01159)	-	-
GB_GCA_002437415.1	d__Bacteria;p__Firmicutes_A;c__Clostridia;o__Oscillospirales;f__Ruminococcaceae;g__Ruminiclostridium_E;s__Ruminiclostridium_E sp002437415	DJPL01000042.1_30	DJPL01000042.1	28874..29473 (1)	200	OTHER	0	RuvA_N (PF01330) + HHH_5 (PF14520) + RuvA_C (PF07499)	holliday junction DNA helicase RuvA [EC:3.6.4.12] (K03550)	-	-
GB_GCA_002437415.1	d__Bacteria;p__Firmicutes_A;c__Clostridia;o__Oscillospirales;f__Ruminococcaceae;g__Ruminiclostridium_E;s__Ruminiclostridium_E sp002437415	DJPL01000042.1_31	DJPL01000042.1	29514..30566 (1)	351	OTHER	0	RuvB_N (PF05496) + AAA_lid_4 (PF17864) + RuvB_C (PF05491)	holliday junction DNA helicase RuvB [EC:3.6.4.12] (K03551)	-	-
GB_GCA_002437415.1	d__Bacteria;p__Firmicutes_A;c__Clostridia;o__Oscillospirales;f__Ruminococcaceae;g__Ruminiclostridium_E;s__Ruminiclostridium_E sp002437415	DJPL01000042.1_32	DJPL01000042.1	30621..31976 (1)	452	OTHER	0	PGM_PMM_I (PF02878) + PGM_PMM_II (PF02879) + PGM_PMM_III (PF02880) + PGM_PMM_IV (PF00408)	phosphoglucosamine mutase [EC:5.4.2.10] (K03431)	-	-
RS_GCF_000012425.1	d__Bacteria;p__Proteobacteria;c__Gammaproteobacteria;o__Burkholderiales;f__Rhodocyclaceae;g__Azonexus;s__Azonexus aromaticus_A	NC_007298.1_64	NC_007298.1	74598..75635 (-1)	346	OTHER	0	HhH-GPD (PF00730) + NUDIX_4 (PF14815)	A/G-specific adenine glycosylase [EC:3.2.2.31] (K03575)	-	-
RS_GCF_000012425.1	d__Bacteria;p__Proteobacteria;c__Gammaproteobacteria;o__Burkholderiales;f__Rhodocyclaceae;g__Azonexus;s__Azonexus aromaticus_A	NC_007298.1_65	NC_007298.1	75700..76200 (1)	167	OTHER	0	Flavin_Reduct (PF01613)	flavin-dependent trigonelline monooxygenase, reductase component [EC:1.5.1.36] (K23462)	-	-
RS_GCF_000012425.1	d__Bacteria;p__Proteobacteria;c__Gammaproteobacteria;o__Burkholderiales;f__Rhodocyclaceae;g__Azonexus;s__Azonexus aromaticus_A	NC_007298.1_66	NC_007298.1	80441..81181 (-1)	247	OTHER	0	Na	Na	-	-
RS_GCF_000012425.1	d__Bacteria;p__Proteobacteria;c__Gammaproteobacteria;o__Burkholderiales;f__Rhodocyclaceae;g__Azonexus;s__Azonexus aromaticus_A	NC_007298.1_67	NC_007298.1	82138..82770 (-1)	211	OTHER	0	LON_substr_bdg (PF02190)	uncharacterized protein (K07157)	-	-
RS_GCF_000012425.1	d__Bacteria;p__Proteobacteria;c__Gammaproteobacteria;o__Burkholderiales;f__Rhodocyclaceae;g__Azonexus;s__Azonexus aromaticus_A	NC_007298.1_68	NC_007298.1	82772..83383 (-1)	204	OTHER	0	Flavoprotein (PF02441)	flavin prenyltransferase [EC:2.5.1.129] (K03186)	-	-
RS_GCF_000012425.1	d__Bacteria;p__Proteobacteria;c__Gammaproteobacteria;o__Burkholderiales;f__Rhodocyclaceae;g__Azonexus;s__Azonexus aromaticus_A	NC_007298.1_69	NC_007298.1	83383..83913 (-1)	177	OTHER	5	Hpre_diP_synt_I (PF07456)	heptaprenyl diphosphate synthase [EC:2.5.1.30] (K00805)	Hpre_diP_synt_I (PF07456)	EetB
RS_GCF_000012425.1	d__Bacteria;p__Proteobacteria;c__Gammaproteobacteria;o__Burkholderiales;f__Rhodocyclaceae;g__Azonexus;s__Azonexus aromaticus_A	NC_007298.1_70	NC_007298.1	83894..84268 (-1)	125	OTHER	1	NusG_II (PF07009)	Na	NusG_II (PF07009)	EetA
RS_GCF_000012425.1	d__Bacteria;p__Proteobacteria;c__Gammaproteobacteria;o__Burkholderiales;f__Rhodocyclaceae;g__Azonexus;s__Azonexus aromaticus_A	NC_007298.1_71	NC_007298.1	84268..85125 (-1)	286	OTHER	0	ATP_bind_2 (PF03668)	RNase adapter protein RapZ (K06958)	-	-
RS_GCF_000012425.1	d__Bacteria;p__Proteobacteria;c__Gammaproteobacteria;o__Burkholderiales;f__Rhodocyclaceae;g__Azonexus;s__Azonexus aromaticus_A	NC_007298.1_72	NC_007298.1	85185..86354 (1)	390	OTHER	0	Peptidase_M20 (PF01546)	hippurate hydrolase [EC:3.5.1.32] (K01451)	-	-
RS_GCF_000012425.1	d__Bacteria;p__Proteobacteria;c__Gammaproteobacteria;o__Burkholderiales;f__Rhodocyclaceae;g__Azonexus;s__Azonexus aromaticus_A	NC_007298.1_73	NC_007298.1	87027..87800 (1)	258	OTHER	0	DUF1989 (PF09347)	uncharacterized protein (K09967)	-	-
RS_GCF_000012425.1	d__Bacteria;p__Proteobacteria;c__Gammaproteobacteria;o__Burkholderiales;f__Rhodocyclaceae;g__Azonexus;s__Azonexus aromaticus_A	NC_007298.1_74	NC_007298.1	87811..88464 (1)	218	OTHER	0	DUF1989 (PF09347)	uncharacterized protein (K09967)	-	-
RS_GCF_000012425.1	d__Bacteria;p__Proteobacteria;c__Gammaproteobacteria;o__Burkholderiales;f__Rhodocyclaceae;g__Azonexus;s__Azonexus aromaticus_A	NC_007298.1_75	NC_007298.1	88541..92146 (1)	1202	OTHER	0	Biotin_carb_N (PF00289) + CPSase_L_D2 (PF02786) + Biotin_carb_C (PF02785) + CT_A_B (PF02626) + CT_C_D (PF02682) + Biotin_lipoyl (PF00364)	urea carboxylase [EC:6.3.4.6] (K01941)	-	-
RS_GCF_000014785.1	d__Bacteria;p__Proteobacteria;c__Gammaproteobacteria;o__Nitrococcales;f__Halorhodospiraceae;g__Alkalilimnicola;s__Alkalilimnicola ehrlichii	NC_008340.1_349	NC_008340.1	389845..390810 (-1)	322	OTHER	0	OTCace_N (PF02729) + OTCace (PF00185)	aspartate carbamoyltransferase catalytic subunit [EC:2.1.3.2] (K00609)	-	-
RS_GCF_000014785.1	d__Bacteria;p__Proteobacteria;c__Gammaproteobacteria;o__Nitrococcales;f__Halorhodospiraceae;g__Alkalilimnicola;s__Alkalilimnicola ehrlichii	NC_008340.1_350	NC_008340.1	390807..391316 (-1)	170	OTHER	0	Pribosyltran (PF00156)	pyrimidine operon attenuation protein / uracil phosphoribosyltransferase [EC:2.4.2.9] (K02825)	-	-
RS_GCF_000014785.1	d__Bacteria;p__Proteobacteria;c__Gammaproteobacteria;o__Nitrococcales;f__Halorhodospiraceae;g__Alkalilimnicola;s__Alkalilimnicola ehrlichii	NC_008340.1_351	NC_008340.1	391313..391747 (-1)	145	OTHER	0	RuvX (PF03652)	putative holliday junction resolvase [EC:3.1.-.-] (K07447)	-	-
RS_GCF_000014785.1	d__Bacteria;p__Proteobacteria;c__Gammaproteobacteria;o__Nitrococcales;f__Halorhodospiraceae;g__Alkalilimnicola;s__Alkalilimnicola ehrlichii	NC_008340.1_352	NC_008340.1	391740..392315 (-1)	192	OTHER	0	DUF179 (PF02622)	putative transcriptional regulator (K07735)	-	-
RS_GCF_000014785.1	d__Bacteria;p__Proteobacteria;c__Gammaproteobacteria;o__Nitrococcales;f__Halorhodospiraceae;g__Alkalilimnicola;s__Alkalilimnicola ehrlichii	NC_008340.1_353	NC_008340.1	392368..393255 (-1)	296	OTHER	1	TonB_C (PF03544)	periplasmic protein TonB (K03832)	-	-
RS_GCF_000014785.1	d__Bacteria;p__Proteobacteria;c__Gammaproteobacteria;o__Nitrococcales;f__Halorhodospiraceae;g__Alkalilimnicola;s__Alkalilimnicola ehrlichii	NC_008340.1_354	NC_008340.1	393252..393797 (-1)	182	OTHER	4	Hpre_diP_synt_I (PF07456)	heptaprenyl diphosphate synthase [EC:2.5.1.30] (K00805)	Hpre_diP_synt_I (PF07456)	EetB
RS_GCF_000014785.1	d__Bacteria;p__Proteobacteria;c__Gammaproteobacteria;o__Nitrococcales;f__Halorhodospiraceae;g__Alkalilimnicola;s__Alkalilimnicola ehrlichii	NC_008340.1_355	NC_008340.1	393800..394162 (-1)	121	OTHER	1	NusG_II (PF07009)	Na	NusG_II (PF07009)	EetA
RS_GCF_000014785.1	d__Bacteria;p__Proteobacteria;c__Gammaproteobacteria;o__Nitrococcales;f__Halorhodospiraceae;g__Alkalilimnicola;s__Alkalilimnicola ehrlichii	NC_008340.1_356	NC_008340.1	394159..395211 (-1)	351	LIPO(Sec/SPII)	0	ApbE (PF02424)	FAD:protein FMN transferase [EC:2.7.1.180] (K03734)	ApbE (fmnB)	-
RS_GCF_000014785.1	d__Bacteria;p__Proteobacteria;c__Gammaproteobacteria;o__Nitrococcales;f__Halorhodospiraceae;g__Alkalilimnicola;s__Alkalilimnicola ehrlichii	NC_008340.1_357	NC_008340.1	395208..396152 (-1)	315	OTHER	0	GSH-S_N (PF02951) + GSH-S_ATP (PF02955)	glutathione synthase [EC:6.3.2.3] (K01920)	-	-
RS_GCF_000014785.1	d__Bacteria;p__Proteobacteria;c__Gammaproteobacteria;o__Nitrococcales;f__Halorhodospiraceae;g__Alkalilimnicola;s__Alkalilimnicola ehrlichii	NC_008340.1_358	NC_008340.1	396299..396784 (1)	162	OTHER	0	Response_reg (PF00072)	twitching motility two-component system response regulator PilG (K02657)	-	-
RS_GCF_000014785.1	d__Bacteria;p__Proteobacteria;c__Gammaproteobacteria;o__Nitrococcales;f__Halorhodospiraceae;g__Alkalilimnicola;s__Alkalilimnicola ehrlichii	NC_008340.1_359	NC_008340.1	396828..397193 (1)	122	OTHER	0	Response_reg (PF00072)	twitching motility two-component system response regulator PilH (K02658)	-	-
RS_GCF_000014785.1	d__Bacteria;p__Proteobacteria;c__Gammaproteobacteria;o__Nitrococcales;f__Halorhodospiraceae;g__Alkalilimnicola;s__Alkalilimnicola ehrlichii	NC_008340.1_360	NC_008340.1	397199..397750 (1)	184	OTHER	0	CheW (PF01584)	twitching motility protein PilI (K02659)	-	-
RS_GCF_003946305.1	d__Bacteria;p__Firmicutes;c__Bacilli;o__Lactobacillales;f__Lactobacillaceae;g__Lacticaseibacillus;s__Lacticaseibacillus porcinae	NZ_RHNS01000020.1_32	NZ_RHNS01000020.1	30878..32089 (-1)	404	SP(Sec/SPI)	10	Acyl_transf_3 (PF01757)	probable poly-beta-1,6-N-acetyl-D-glucosamine export protein (K21462)	-	-
RS_GCF_003946305.1	d__Bacteria;p__Firmicutes;c__Bacilli;o__Lactobacillales;f__Lactobacillaceae;g__Lacticaseibacillus;s__Lacticaseibacillus porcinae	NZ_RHNS01000020.1_33	NZ_RHNS01000020.1	32093..32797 (-1)	235	OTHER	0	ABC_tran (PF00005)	sulfonate transport system ATP-binding protein [EC:3.6.3.-] (K15555)	-	-
RS_GCF_003946305.1	d__Bacteria;p__Firmicutes;c__Bacilli;o__Lactobacillales;f__Lactobacillaceae;g__Lacticaseibacillus;s__Lacticaseibacillus porcinae	NZ_RHNS01000020.1_34	NZ_RHNS01000020.1	32799..33605 (-1)	269	OTHER	5	BPD_transp_1 (PF00528)	sulfonate transport system permease protein (K15554)	-	-
RS_GCF_003946305.1	d__Bacteria;p__Firmicutes;c__Bacilli;o__Lactobacillales;f__Lactobacillaceae;g__Lacticaseibacillus;s__Lacticaseibacillus porcinae	NZ_RHNS01000020.1_35	NZ_RHNS01000020.1	34236..34781 (-1)	182	OTHER	0	Sigma70_r2 (PF04542)	RNA polymerase sporulation-specific sigma factor (K03091)	-	-
RS_GCF_003946305.1	d__Bacteria;p__Firmicutes;c__Bacilli;o__Lactobacillales;f__Lactobacillaceae;g__Lacticaseibacillus;s__Lacticaseibacillus porcinae	NZ_RHNS01000020.1_36	NZ_RHNS01000020.1	34925..35905 (-1)	327	OTHER	0	polyprenyl_synt (PF00348)	octaprenyl-diphosphate synthase [EC:2.5.1.90] (K02523)	-	-
RS_GCF_003946305.1	d__Bacteria;p__Firmicutes;c__Bacilli;o__Lactobacillales;f__Lactobacillaceae;g__Lacticaseibacillus;s__Lacticaseibacillus porcinae	NZ_RHNS01000020.1_37	NZ_RHNS01000020.1	35899..36453 (-1)	185	OTHER	5	Hpre_diP_synt_I (PF07456)	heptaprenyl diphosphate synthase [EC:2.5.1.30] (K00805)	Hpre_diP_synt_I (PF07456)	EetB
RS_GCF_003946305.1	d__Bacteria;p__Firmicutes;c__Bacilli;o__Lactobacillales;f__Lactobacillaceae;g__Lacticaseibacillus;s__Lacticaseibacillus porcinae	NZ_RHNS01000020.1_38	NZ_RHNS01000020.1	36450..36884 (-1)	145	SP(Sec/SPI)	1	NusG_II (PF07009)	Na	NusG_II (PF07009)	EetA
RS_GCF_003946305.1	d__Bacteria;p__Firmicutes;c__Bacilli;o__Lactobacillales;f__Lactobacillaceae;g__Lacticaseibacillus;s__Lacticaseibacillus porcinae	NZ_RHNS01000020.1_39	NZ_RHNS01000020.1	37059..38966 (-1)	636	OTHER	4	Pyr_redox_2 (PF07992)	NADH dehydrogenase [EC:1.6.99.3] (K03885)	K03885 (NADH dehydrogenase [EC:1.6.99.3])	EET
RS_GCF_003946305.1	d__Bacteria;p__Firmicutes;c__Bacilli;o__Lactobacillales;f__Lactobacillaceae;g__Lacticaseibacillus;s__Lacticaseibacillus porcinae	NZ_RHNS01000020.1_40	NZ_RHNS01000020.1	39265..40128 (1)	288	SP(Sec/SPI)	0	FMN_bind (PF04205) + FMN_bind (PF04205)	sex pheromone cAD1 (K20379)	Fmn_Bind (pplA)	EET
RS_GCF_003946305.1	d__Bacteria;p__Firmicutes;c__Bacilli;o__Lactobacillales;f__Lactobacillaceae;g__Lacticaseibacillus;s__Lacticaseibacillus porcinae	NZ_RHNS01000020.1_41	NZ_RHNS01000020.1	40232..41308 (1)	359	LIPO(Sec/SPII)	1	ApbE (PF02424)	FAD:protein FMN transferase [EC:2.7.1.180] (K03734)	ApbE (fmnB)	EET
RS_GCF_003946305.1	d__Bacteria;p__Firmicutes;c__Bacilli;o__Lactobacillales;f__Lactobacillaceae;g__Lacticaseibacillus;s__Lacticaseibacillus porcinae	NZ_RHNS01000020.1_42	NZ_RHNS01000020.1	41308..42252 (1)	315	OTHER	8	UbiA (PF01040)	1,4-dihydroxy-2-naphthoate polyprenyltransferase [EC:2.5.1.74] (K02548)	-	-
RS_GCF_003946305.1	d__Bacteria;p__Firmicutes;c__Bacilli;o__Lactobacillales;f__Lactobacillaceae;g__Lacticaseibacillus;s__Lacticaseibacillus porcinae	NZ_RHNS01000020.1_43	NZ_RHNS01000020.1	42249..43205 (1)	319	OTHER	8	UbiA (PF01040)	1,4-dihydroxy-2-naphthoate polyprenyltransferase [EC:2.5.1.74] (K02548)	-	-
RS_GCF_003946305.1	d__Bacteria;p__Firmicutes;c__Bacilli;o__Lactobacillales;f__Lactobacillaceae;g__Lacticaseibacillus;s__Lacticaseibacillus porcinae	NZ_RHNS01000020.1_44	NZ_RHNS01000020.1	43237..43386 (1)	50	OTHER	0	Ribosomal_L33 (PF00471)	large subunit ribosomal protein L33 (K02913)	-	-
RS_GCF_003946305.1	d__Bacteria;p__Firmicutes;c__Bacilli;o__Lactobacillales;f__Lactobacillaceae;g__Lacticaseibacillus;s__Lacticaseibacillus porcinae	NZ_RHNS01000020.1_45	NZ_RHNS01000020.1	43412..43582 (1)	57	OTHER	1	SecE (PF00584)	preprotein translocase subunit SecE (K03073)	-	-
RS_GCF_003946305.1	d__Bacteria;p__Firmicutes;c__Bacilli;o__Lactobacillales;f__Lactobacillaceae;g__Lacticaseibacillus;s__Lacticaseibacillus porcinae	NZ_RHNS01000020.1_46	NZ_RHNS01000020.1	43675..44223 (1)	183	OTHER	0	NusG (PF02357) + KOW (PF00467)	transcription termination/antitermination protein NusG (K02601)	-	-
RS_GCF_900177275.1	d__Bacteria;p__Proteobacteria;c__Gammaproteobacteria;o__Burkholderiales;f__Chromobacteriaceae;g__Pseudogulbenkiania;s__Pseudogulbenkiania subflava	NZ_FXAG01000008.1_66	NZ_FXAG01000008.1	66191..67711 (-1)	507	LIPO(Sec/SPII)	1	HisKA (PF00512) + HATPase_c (PF02518)	two-component system, NtrC family, sensor kinase [EC:2.7.13.3] (K02482)	-	-
RS_GCF_900177275.1	d__Bacteria;p__Proteobacteria;c__Gammaproteobacteria;o__Burkholderiales;f__Chromobacteriaceae;g__Pseudogulbenkiania;s__Pseudogulbenkiania subflava	NZ_FXAG01000008.1_67	NZ_FXAG01000008.1	67834..68337 (1)	168	SP(Sec/SPI)	0	HHH_3 (PF12836)	competence protein ComEA (K02237)	-	-
RS_GCF_900177275.1	d__Bacteria;p__Proteobacteria;c__Gammaproteobacteria;o__Burkholderiales;f__Chromobacteriaceae;g__Pseudogulbenkiania;s__Pseudogulbenkiania subflava	NZ_FXAG01000008.1_68	NZ_FXAG01000008.1	68401..69303 (-1)	301	OTHER	10	EamA (PF00892) + EamA (PF00892)	drug/metabolite transporter, DME family (K03298)	-	-
RS_GCF_900177275.1	d__Bacteria;p__Proteobacteria;c__Gammaproteobacteria;o__Burkholderiales;f__Chromobacteriaceae;g__Pseudogulbenkiania;s__Pseudogulbenkiania subflava	NZ_FXAG01000008.1_69	NZ_FXAG01000008.1	69396..70868 (-1)	491	OTHER	0	YjeF_N (PF03853) + Carb_kinase (PF01256)	ADP-dependent NAD(P)H-hydrate dehydratase [EC:4.2.1.136] (K17758)	-	-
RS_GCF_900177275.1	d__Bacteria;p__Proteobacteria;c__Gammaproteobacteria;o__Burkholderiales;f__Chromobacteriaceae;g__Pseudogulbenkiania;s__Pseudogulbenkiania subflava	NZ_FXAG01000008.1_70	NZ_FXAG01000008.1	70858..71493 (-1)	212	OTHER	0	Flavoprotein (PF02441)	flavin prenyltransferase [EC:2.5.1.129] (K03186)	-	-
RS_GCF_900177275.1	d__Bacteria;p__Proteobacteria;c__Gammaproteobacteria;o__Burkholderiales;f__Chromobacteriaceae;g__Pseudogulbenkiania;s__Pseudogulbenkiania subflava	NZ_FXAG01000008.1_71	NZ_FXAG01000008.1	71460..72014 (-1)	185	OTHER	5	Hpre_diP_synt_I (PF07456)	heptaprenyl diphosphate synthase [EC:2.5.1.30] (K00805)	Hpre_diP_synt_I (PF07456)	EetB
RS_GCF_900177275.1	d__Bacteria;p__Proteobacteria;c__Gammaproteobacteria;o__Burkholderiales;f__Chromobacteriaceae;g__Pseudogulbenkiania;s__Pseudogulbenkiania subflava	NZ_FXAG01000008.1_72	NZ_FXAG01000008.1	71995..72363 (-1)	123	OTHER	1	NusG_II (PF07009)	Na	NusG_II (PF07009)	EetA
RS_GCF_900177275.1	d__Bacteria;p__Proteobacteria;c__Gammaproteobacteria;o__Burkholderiales;f__Chromobacteriaceae;g__Pseudogulbenkiania;s__Pseudogulbenkiania subflava	NZ_FXAG01000008.1_73	NZ_FXAG01000008.1	72360..73202 (-1)	281	OTHER	0	ATP_bind_2 (PF03668)	RNase adapter protein RapZ (K06958)	-	-
RS_GCF_900177275.1	d__Bacteria;p__Proteobacteria;c__Gammaproteobacteria;o__Burkholderiales;f__Chromobacteriaceae;g__Pseudogulbenkiania;s__Pseudogulbenkiania subflava	NZ_FXAG01000008.1_74	NZ_FXAG01000008.1	73183..74139 (-1)	319	OTHER	0	Hpr_kinase_N (PF02603) + Hpr_kinase_C (PF07475)	HPr kinase/phosphorylase [EC:2.7.11.- 2.7.4.-] (K06023)	-	-
RS_GCF_900177275.1	d__Bacteria;p__Proteobacteria;c__Gammaproteobacteria;o__Burkholderiales;f__Chromobacteriaceae;g__Pseudogulbenkiania;s__Pseudogulbenkiania subflava	NZ_FXAG01000008.1_75	NZ_FXAG01000008.1	74132..74593 (-1)	154	OTHER	0	PTS_EIIA_2 (PF00359)	PTS system nitrogen regulatory IIA component [EC:2.7.1.-] (K02806)	-	-
RS_GCF_900177275.1	d__Bacteria;p__Proteobacteria;c__Gammaproteobacteria;o__Burkholderiales;f__Chromobacteriaceae;g__Pseudogulbenkiania;s__Pseudogulbenkiania subflava	NZ_FXAG01000008.1_76	NZ_FXAG01000008.1	74711..75040 (-1)	110	OTHER	0	Ribosomal_S30AE (PF02482)	putative sigma-54 modulation protein (K05808)	-	-
RS_GCF_900177275.1	d__Bacteria;p__Proteobacteria;c__Gammaproteobacteria;o__Burkholderiales;f__Chromobacteriaceae;g__Pseudogulbenkiania;s__Pseudogulbenkiania subflava	NZ_FXAG01000008.1_77	NZ_FXAG01000008.1	75109..76509 (-1)	467	OTHER	0	Sigma54_AID (PF00309) + Sigma54_CBD (PF04963) + Sigma54_DBD (PF04552)	RNA polymerase sigma-54 factor (K03092)	-	-
RS_GCF_900291475.1	d__Bacteria;p__Firmicutes_C;c__Negativicutes;o__Acidaminococcales;f__Acidaminococcaceae;g__Acidaminococcus;s__Acidaminococcus provencensis	NZ_OLMM01000005.1_221	NZ_OLMM01000005.1	262722..264110 (-1)	463	OTHER	2	HAMP (PF00672) + HisKA (PF00512) + HATPase_c (PF02518)	two-component system, OmpR family, sensor kinase [EC:2.7.13.3] (K02484)	-	-
RS_GCF_900291475.1	d__Bacteria;p__Firmicutes_C;c__Negativicutes;o__Acidaminococcales;f__Acidaminococcaceae;g__Acidaminococcus;s__Acidaminococcus provencensis	NZ_OLMM01000005.1_222	NZ_OLMM01000005.1	264094..264768 (-1)	225	OTHER	0	Response_reg (PF00072) + Trans_reg_C (PF00486)	two-component system, OmpR family, response regulator (K02483)	-	-
RS_GCF_900291475.1	d__Bacteria;p__Firmicutes_C;c__Negativicutes;o__Acidaminococcales;f__Acidaminococcaceae;g__Acidaminococcus;s__Acidaminococcus provencensis	NZ_OLMM01000005.1_223	NZ_OLMM01000005.1	265345..266187 (-1)	281	OTHER	0	Radical_SAM (PF04055)	pyruvate formate lyase activating enzyme [EC:1.97.1.4] (K04069)	-	-
RS_GCF_900291475.1	d__Bacteria;p__Firmicutes_C;c__Negativicutes;o__Acidaminococcales;f__Acidaminococcaceae;g__Acidaminococcus;s__Acidaminococcus provencensis	NZ_OLMM01000005.1_224	NZ_OLMM01000005.1	266184..267581 (-1)	466	OTHER	0	LigB (PF02900) + AMMECR1 (PF01871)	2,3-dihydroxyphenylpropionate 1,2-dioxygenase [EC:1.13.11.16] (K05713) + uncharacterized protein (K09141)	-	-
RS_GCF_900291475.1	d__Bacteria;p__Firmicutes_C;c__Negativicutes;o__Acidaminococcales;f__Acidaminococcaceae;g__Acidaminococcus;s__Acidaminococcus provencensis	NZ_OLMM01000005.1_225	NZ_OLMM01000005.1	267950..268597 (-1)	216	OTHER	0	UDG (PF03167)	uracil-DNA glycosylase [EC:3.2.2.27] (K21929)	-	-
RS_GCF_900291475.1	d__Bacteria;p__Firmicutes_C;c__Negativicutes;o__Acidaminococcales;f__Acidaminococcaceae;g__Acidaminococcus;s__Acidaminococcus provencensis	NZ_OLMM01000005.1_226	NZ_OLMM01000005.1	268615..269139 (-1)	175	OTHER	5	Hpre_diP_synt_I (PF07456)	heptaprenyl diphosphate synthase [EC:2.5.1.30] (K00805)	Hpre_diP_synt_I (PF07456)	EetB
RS_GCF_900291475.1	d__Bacteria;p__Firmicutes_C;c__Negativicutes;o__Acidaminococcales;f__Acidaminococcaceae;g__Acidaminococcus;s__Acidaminococcus provencensis	NZ_OLMM01000005.1_227	NZ_OLMM01000005.1	269120..269497 (-1)	126	OTHER	1	NusG_II (PF07009)	pilus assembly protein CpaB (K02279)	NusG_II (PF07009)	EetA
RS_GCF_900291475.1	d__Bacteria;p__Firmicutes_C;c__Negativicutes;o__Acidaminococcales;f__Acidaminococcaceae;g__Acidaminococcus;s__Acidaminococcus provencensis	NZ_OLMM01000005.1_228	NZ_OLMM01000005.1	269507..270508 (-1)	334	LIPO(Sec/SPII)	0	ApbE (PF02424)	FAD:protein FMN transferase [EC:2.7.1.180] (K03734)	ApbE (fmnB)	Rnf
RS_GCF_900291475.1	d__Bacteria;p__Firmicutes_C;c__Negativicutes;o__Acidaminococcales;f__Acidaminococcaceae;g__Acidaminococcus;s__Acidaminococcus provencensis	NZ_OLMM01000005.1_229	NZ_OLMM01000005.1	270505..271425 (-1)	307	SP(Sec/SPI)	1	FeS (PF04060) + Fer4 (PF00037) + Fer4_6 (PF12837) + Fer4 (PF00037) + Fer4 (PF00037)	Na+-translocating ferredoxin:NAD+ oxidoreductase subunit B [EC:7.2.1.2] (K03616) + hydrogenase-4 component H (K12143) + NADH-quinone oxidoreductase subunit I [EC:7.1.1.2] (K00338)	K03616 (Na+-translocating ferredoxin:NAD+ oxidoreductase subunit B [EC:7.2.1.2])	Rnf
RS_GCF_900291475.1	d__Bacteria;p__Firmicutes_C;c__Negativicutes;o__Acidaminococcales;f__Acidaminococcaceae;g__Acidaminococcus;s__Acidaminococcus provencensis	NZ_OLMM01000005.1_230	NZ_OLMM01000005.1	271444..272019 (-1)	192	OTHER	4	Rnf-Nqr (PF02508)	Na+-translocating ferredoxin:NAD+ oxidoreductase subunit A (K03617)	-	-
RS_GCF_900291475.1	d__Bacteria;p__Firmicutes_C;c__Negativicutes;o__Acidaminococcales;f__Acidaminococcaceae;g__Acidaminococcus;s__Acidaminococcus provencensis	NZ_OLMM01000005.1_231	NZ_OLMM01000005.1	272012..272611 (-1)	200	OTHER	5	Rnf-Nqr (PF02508)	Na+-translocating ferredoxin:NAD+ oxidoreductase subunit E (K03613)	-	-
RS_GCF_900291475.1	d__Bacteria;p__Firmicutes_C;c__Negativicutes;o__Acidaminococcales;f__Acidaminococcaceae;g__Acidaminococcus;s__Acidaminococcus provencensis	NZ_OLMM01000005.1_232	NZ_OLMM01000005.1	272617..273186 (-1)	190	SP(Sec/SPI)	1	FMN_bind (PF04205)	Na+-translocating ferredoxin:NAD+ oxidoreductase subunit G (K03612)	Fmn_Bind (pplA)	Rnf
RS_GCF_900291475.1	d__Bacteria;p__Firmicutes_C;c__Negativicutes;o__Acidaminococcales;f__Acidaminococcaceae;g__Acidaminococcus;s__Acidaminococcus provencensis	NZ_OLMM01000005.1_233	NZ_OLMM01000005.1	273183..274217 (-1)	345	OTHER	5	NQR2_RnfD_RnfE (PF03116)	Na+-translocating ferredoxin:NAD+ oxidoreductase subunit D [EC:7.2.1.2] (K03614)	-	-
RS_GCF_900291475.1	d__Bacteria;p__Firmicutes_C;c__Negativicutes;o__Acidaminococcales;f__Acidaminococcaceae;g__Acidaminococcus;s__Acidaminococcus provencensis	NZ_OLMM01000005.1_234	NZ_OLMM01000005.1	274243..275607 (-1)	455	OTHER	0	RnfC_N (PF13375) + Complex1_51K (PF01512) + SLBB (PF10531) + Fer4_6 (PF12837) + Fer4_2 (PF12797)	Na+-translocating ferredoxin:NAD+ oxidoreductase subunit C [EC:7.2.1.2] (K03615)	-	-
RS_GCF_900291475.1	d__Bacteria;p__Firmicutes_C;c__Negativicutes;o__Acidaminococcales;f__Acidaminococcaceae;g__Acidaminococcus;s__Acidaminococcus provencensis	NZ_OLMM01000005.1_235	NZ_OLMM01000005.1	275890..276798 (1)	303	OTHER	0	Radical_SAM (PF04055)	anaerobic magnesium-protoporphyrin IX monomethyl ester cyclase [EC:1.21.98.3] (K04034)	-	-
RS_GCF_900291475.1	d__Bacteria;p__Firmicutes_C;c__Negativicutes;o__Acidaminococcales;f__Acidaminococcaceae;g__Acidaminococcus;s__Acidaminococcus provencensis	NZ_OLMM01000005.1_236	NZ_OLMM01000005.1	276839..277543 (1)	235	SP(Sec/SPI)	0	PG_binding_1 (PF01471) + NLPC_P60 (PF00877)	peptidoglycan DL-endopeptidase LytE [EC:3.4.-.-] (K19224)	-	-
RS_GCF_900291475.1	d__Bacteria;p__Firmicutes_C;c__Negativicutes;o__Acidaminococcales;f__Acidaminococcaceae;g__Acidaminococcus;s__Acidaminococcus provencensis	NZ_OLMM01000005.1_237	NZ_OLMM01000005.1	277566..279446 (1)	627	OTHER	0	Sigma54_activat (PF00158) + HTH_8 (PF02954)	sigma-54 dependent transcriptional regulator, acetoin dehydrogenase operon transcriptional activator AcoR (K21405)	-	-
GB_GCA_900555215.1	d__Bacteria;p__Firmicutes_A;c__Clostridia;o__Lachnospirales;f__Lachnospiraceae;g__Mediterraneibacter;s__Mediterraneibacter sp900555215	USKR01000319.1_1	USKR01000319.1	1..309 (1)	103	OTHER	0	NusG_II (PF07009)	Na	NusG_II (PF07009)	EetA
GB_GCA_900555215.1	d__Bacteria;p__Firmicutes_A;c__Clostridia;o__Lachnospirales;f__Lachnospiraceae;g__Mediterraneibacter;s__Mediterraneibacter sp900555215	USKR01000319.1_2	USKR01000319.1	382..876 (1)	165	OTHER	4	Hpre_diP_synt_I (PF07456)	heptaprenyl diphosphate synthase [EC:2.5.1.30] (K00805)	Hpre_diP_synt_I (PF07456)	EetB
GB_GCA_900555215.1	d__Bacteria;p__Firmicutes_A;c__Clostridia;o__Lachnospirales;f__Lachnospiraceae;g__Mediterraneibacter;s__Mediterraneibacter sp900555215	USKR01000319.1_3	USKR01000319.1	941..1549 (1)	203	OTHER	0	RuvA_N (PF01330) + HHH_5 (PF14520) + RuvA_C (PF07499)	holliday junction DNA helicase RuvA [EC:3.6.4.12] (K03550)	-	-
GB_GCA_900555215.1	d__Bacteria;p__Firmicutes_A;c__Clostridia;o__Lachnospirales;f__Lachnospiraceae;g__Mediterraneibacter;s__Mediterraneibacter sp900555215	USKR01000319.1_4	USKR01000319.1	1577..2488 (1)	304	OTHER	0	RuvB_N (PF05496) + AAA_lid_4 (PF17864) + RuvB_C (PF05491)	holliday junction DNA helicase RuvB [EC:3.6.4.12] (K03551)	-	-
GB_GCA_003641545.1	d__Bacteria;p__Thermotogota;c__Thermotogae;o__B21-G9;f__B21-G9;g__B21-G9;s__B21-G9 sp003641545	QNAU01000040.1_4	QNAU01000040.1	1906..2676 (-1)	257	OTHER	0	DeoC (PF01791)	deoxyribose-phosphate aldolase [EC:4.1.2.4] (K01619)	-	-
GB_GCA_003641545.1	d__Bacteria;p__Thermotogota;c__Thermotogae;o__B21-G9;f__B21-G9;g__B21-G9;s__B21-G9 sp003641545	QNAU01000040.1_5	QNAU01000040.1	2696..3241 (-1)	182	OTHER	0	HD (PF01966)	uncharacterized protein (K06951)	-	-
GB_GCA_003641545.1	d__Bacteria;p__Thermotogota;c__Thermotogae;o__B21-G9;f__B21-G9;g__B21-G9;s__B21-G9 sp003641545	QNAU01000040.1_6	QNAU01000040.1	3253..4527 (-1)	425	OTHER	0	ANAPC3 (PF12895) + TPR_19 (PF14559)	trafficking protein particle complex subunit 12 (K20309) + DnaJ homolog subfamily C member 3 (K09523)	-	-
GB_GCA_003641545.1	d__Bacteria;p__Thermotogota;c__Thermotogae;o__B21-G9;f__B21-G9;g__B21-G9;s__B21-G9 sp003641545	QNAU01000040.1_7	QNAU01000040.1	4533..5210 (-1)	226	OTHER	0	HHH (PF00633) + RadC (PF04002)	DNA repair protein RadC (K03630)	-	-
GB_GCA_003641545.1	d__Bacteria;p__Thermotogota;c__Thermotogae;o__B21-G9;f__B21-G9;g__B21-G9;s__B21-G9 sp003641545	QNAU01000040.1_8	QNAU01000040.1	5207..5788 (-1)	194	OTHER	0	Maf (PF02545)	septum formation protein (K06287)	-	-
GB_GCA_003641545.1	d__Bacteria;p__Thermotogota;c__Thermotogae;o__B21-G9;f__B21-G9;g__B21-G9;s__B21-G9 sp003641545	QNAU01000040.1_9	QNAU01000040.1	5785..6294 (-1)	170	OTHER	5	Hpre_diP_synt_I (PF07456)	heptaprenyl diphosphate synthase [EC:2.5.1.30] (K00805)	Hpre_diP_synt_I (PF07456)	EetB
GB_GCA_003641545.1	d__Bacteria;p__Thermotogota;c__Thermotogae;o__B21-G9;f__B21-G9;g__B21-G9;s__B21-G9 sp003641545	QNAU01000040.1_10	QNAU01000040.1	6288..6695 (-1)	136	OTHER	1	NusG_II (PF07009)	Na	NusG_II (PF07009)	EetA
GB_GCA_003641545.1	d__Bacteria;p__Thermotogota;c__Thermotogae;o__B21-G9;f__B21-G9;g__B21-G9;s__B21-G9 sp003641545	QNAU01000040.1_11	QNAU01000040.1	6679..7716 (-1)	346	OTHER	1	ApbE (PF02424)	FAD:protein FMN transferase [EC:2.7.1.180] (K03734)	-	-
GB_GCA_003641545.1	d__Bacteria;p__Thermotogota;c__Thermotogae;o__B21-G9;f__B21-G9;g__B21-G9;s__B21-G9 sp003641545	QNAU01000040.1_12	QNAU01000040.1	7686..8678 (-1)	331	OTHER	0	Radical_SAM (PF04055)	pyruvate formate lyase activating enzyme [EC:1.97.1.4] (K04069)	-	-
GB_GCA_003641545.1	d__Bacteria;p__Thermotogota;c__Thermotogae;o__B21-G9;f__B21-G9;g__B21-G9;s__B21-G9 sp003641545	QNAU01000040.1_13	QNAU01000040.1	8689..9213 (-1)	175	OTHER	0	AMMECR1 (PF01871)	uncharacterized protein (K09141)	-	-
RS_GCF_001403875.1	d__Bacteria;p__Firmicutes;c__Bacilli;o__Paenibacillales;f__Paenibacillaceae;g__Paenibacillus_A;s__Paenibacillus_A ihumii	NZ_LN884299.1_123	NZ_LN884299.1	122628..125714 (-1)	1029	OTHER	0	DUF3670 (PF12419) + SNF2_N (PF00176) + Helicase_C (PF00271)	SWI/SNF-related matrix-associated actin-dependent regulator of chromatin subfamily A member 5 [EC:3.6.4.-] (K11654)	-	-
RS_GCF_001403875.1	d__Bacteria;p__Firmicutes;c__Bacilli;o__Paenibacillales;f__Paenibacillaceae;g__Paenibacillus_A;s__Paenibacillus_A ihumii	NZ_LN884299.1_124	NZ_LN884299.1	125711..125857 (-1)	49	OTHER	0	Na	Na	-	-
RS_GCF_001403875.1	d__Bacteria;p__Firmicutes;c__Bacilli;o__Paenibacillales;f__Paenibacillaceae;g__Paenibacillus_A;s__Paenibacillus_A ihumii	NZ_LN884299.1_125	NZ_LN884299.1	125967..126722 (1)	252	OTHER	8	Na	Na	-	-
RS_GCF_001403875.1	d__Bacteria;p__Firmicutes;c__Bacilli;o__Paenibacillales;f__Paenibacillaceae;g__Paenibacillus_A;s__Paenibacillus_A ihumii	NZ_LN884299.1_126	NZ_LN884299.1	126816..127196 (-1)	127	OTHER	0	Ribonuc_L-PSP (PF01042)	2-iminobutanoate/2-iminopropanoate deaminase [EC:3.5.99.10] (K09022)	-	-
RS_GCF_001403875.1	d__Bacteria;p__Firmicutes;c__Bacilli;o__Paenibacillales;f__Paenibacillaceae;g__Paenibacillus_A;s__Paenibacillus_A ihumii	NZ_LN884299.1_127	NZ_LN884299.1	127343..128836 (-1)	498	OTHER	6	HD (PF01966)	putative two-component system response regulator (K07814)	-	-
RS_GCF_001403875.1	d__Bacteria;p__Firmicutes;c__Bacilli;o__Paenibacillales;f__Paenibacillaceae;g__Paenibacillus_A;s__Paenibacillus_A ihumii	NZ_LN884299.1_128	NZ_LN884299.1	129268..130170 (1)	301	LIPO(Sec/SPII)	0	FMN_bind (PF04205) + FMN_bind (PF04205)	sex pheromone cAD1 (K20379)	Fmn_Bind (pplA)	EET
RS_GCF_001403875.1	d__Bacteria;p__Firmicutes;c__Bacilli;o__Paenibacillales;f__Paenibacillaceae;g__Paenibacillus_A;s__Paenibacillus_A ihumii	NZ_LN884299.1_129	NZ_LN884299.1	130244..132121 (1)	626	OTHER	3	Pyr_redox_2 (PF07992) + DoxD (PF04173)	NADH dehydrogenase [EC:1.6.99.3] (K03885)	K03885 (NADH dehydrogenase [EC:1.6.99.3])	EET
RS_GCF_001403875.1	d__Bacteria;p__Firmicutes;c__Bacilli;o__Paenibacillales;f__Paenibacillaceae;g__Paenibacillus_A;s__Paenibacillus_A ihumii	NZ_LN884299.1_130	NZ_LN884299.1	132287..132742 (1)	152	OTHER	0	Na	Na	-	-
RS_GCF_001403875.1	d__Bacteria;p__Firmicutes;c__Bacilli;o__Paenibacillales;f__Paenibacillaceae;g__Paenibacillus_A;s__Paenibacillus_A ihumii	NZ_LN884299.1_131	NZ_LN884299.1	132954..133934 (1)	327	OTHER	0	polyprenyl_synt (PF00348)	octaprenyl-diphosphate synthase [EC:2.5.1.90] (K02523)	-	-
RS_GCF_001403875.1	d__Bacteria;p__Firmicutes;c__Bacilli;o__Paenibacillales;f__Paenibacillaceae;g__Paenibacillus_A;s__Paenibacillus_A ihumii	NZ_LN884299.1_132	NZ_LN884299.1	135245..136201 (1)	319	OTHER	6	BPD_transp_1 (PF00528)	sn-glycerol 3-phosphate transport system permease protein (K05814)	-	-
RS_GCF_001403875.1	d__Bacteria;p__Firmicutes;c__Bacilli;o__Paenibacillales;f__Paenibacillaceae;g__Paenibacillus_A;s__Paenibacillus_A ihumii	NZ_LN884299.1_133	NZ_LN884299.1	136198..137025 (1)	276	OTHER	6	BPD_transp_1 (PF00528)	sn-glycerol 3-phosphate transport system permease protein (K05815)	-	-
RS_GCF_001403875.1	d__Bacteria;p__Firmicutes;c__Bacilli;o__Paenibacillales;f__Paenibacillaceae;g__Paenibacillus_A;s__Paenibacillus_A ihumii	NZ_LN884299.1_134	NZ_LN884299.1	137483..138886 (1)	468	LIPO(Sec/SPII)	1	SBP_bac_8 (PF13416)	sn-glycerol 3-phosphate transport system substrate-binding protein (K05813)	-	-
RS_GCF_001403875.1	d__Bacteria;p__Firmicutes;c__Bacilli;o__Paenibacillales;f__Paenibacillaceae;g__Paenibacillus_A;s__Paenibacillus_A ihumii	NZ_LN884299.1_136	NZ_LN884299.1	140387..141670 (-1)	428	OTHER	0	Aminotran_3 (PF00202)	4-aminobutyrate aminotransferase [EC:2.6.1.19] (K00823)	-	-
RS_GCF_001403875.1	d__Bacteria;p__Firmicutes;c__Bacilli;o__Paenibacillales;f__Paenibacillaceae;g__Paenibacillus_A;s__Paenibacillus_A ihumii	NZ_LN884299.1_137	NZ_LN884299.1	141850..143910 (-1)	687	OTHER	0	Peptidase_U32 (PF01136) + Peptidase_U32 (PF01136)	putative protease [EC:3.4.-.-] (K08303)	-	-
RS_GCF_001403875.1	d__Bacteria;p__Firmicutes;c__Bacilli;o__Paenibacillales;f__Paenibacillaceae;g__Paenibacillus_A;s__Paenibacillus_A ihumii	NZ_LN884299.1_138	NZ_LN884299.1	144066..144869 (-1)	268	OTHER	4	CbiQ (PF02361)	energy-coupling factor transport system permease protein (K16785)	-	-
RS_GCF_001403875.1	d__Bacteria;p__Firmicutes;c__Bacilli;o__Paenibacillales;f__Paenibacillaceae;g__Paenibacillus_A;s__Paenibacillus_A ihumii	NZ_LN884299.1_139	NZ_LN884299.1	144866..145759 (-1)	298	OTHER	0	ABC_tran (PF00005)	energy-coupling factor transport system ATP-binding protein [EC:3.6.3.-] (K16787)	-	-
RS_GCF_001403875.1	d__Bacteria;p__Firmicutes;c__Bacilli;o__Paenibacillales;f__Paenibacillaceae;g__Paenibacillus_A;s__Paenibacillus_A ihumii	NZ_LN884299.1_140	NZ_LN884299.1	145775..146578 (-1)	268	OTHER	0	ABC_tran (PF00005)	energy-coupling factor transport system ATP-binding protein [EC:3.6.3.-] (K16786)	-	-
RS_GCF_001403875.1	d__Bacteria;p__Firmicutes;c__Bacilli;o__Paenibacillales;f__Paenibacillaceae;g__Paenibacillus_A;s__Paenibacillus_A ihumii	NZ_LN884299.1_141	NZ_LN884299.1	146592..147170 (-1)	193	OTHER	5	Hpre_diP_synt_I (PF07456)	heptaprenyl diphosphate synthase [EC:2.5.1.30] (K00805)	Hpre_diP_synt_I (PF07456)	EetB
RS_GCF_001403875.1	d__Bacteria;p__Firmicutes;c__Bacilli;o__Paenibacillales;f__Paenibacillaceae;g__Paenibacillus_A;s__Paenibacillus_A ihumii	NZ_LN884299.1_142	NZ_LN884299.1	147154..147549 (-1)	132	OTHER	1	NusG_II (PF07009)	Na	NusG_II (PF07009)	EetA
RS_GCF_001403875.1	d__Bacteria;p__Firmicutes;c__Bacilli;o__Paenibacillales;f__Paenibacillaceae;g__Paenibacillus_A;s__Paenibacillus_A ihumii	NZ_LN884299.1_143	NZ_LN884299.1	147791..148885 (1)	365	LIPO(Sec/SPII)	0	ApbE (PF02424)	FAD:protein FMN transferase [EC:2.7.1.180] (K03734)	ApbE (fmnB)	-
RS_GCF_001403875.1	d__Bacteria;p__Firmicutes;c__Bacilli;o__Paenibacillales;f__Paenibacillaceae;g__Paenibacillus_A;s__Paenibacillus_A ihumii	NZ_LN884299.1_144	NZ_LN884299.1	149485..149817 (-1)	111	OTHER	0	Na	Na	-	-
RS_GCF_001403875.1	d__Bacteria;p__Firmicutes;c__Bacilli;o__Paenibacillales;f__Paenibacillaceae;g__Paenibacillus_A;s__Paenibacillus_A ihumii	NZ_LN884299.1_145	NZ_LN884299.1	150172..150660 (-1)	163	OTHER	0	Imm26 (PF15428)	Na	-	-
RS_GCF_001403875.1	d__Bacteria;p__Firmicutes;c__Bacilli;o__Paenibacillales;f__Paenibacillaceae;g__Paenibacillus_A;s__Paenibacillus_A ihumii	NZ_LN884299.1_146	NZ_LN884299.1	151201..152025 (-1)	275	OTHER	6	BPD_transp_1 (PF00528)	raffinose/stachyose/melibiose transport system permease protein (K10119)	-	-
RS_GCF_001403875.1	d__Bacteria;p__Firmicutes;c__Bacilli;o__Paenibacillales;f__Paenibacillaceae;g__Paenibacillus_A;s__Paenibacillus_A ihumii	NZ_LN884299.1_147	NZ_LN884299.1	152022..152906 (-1)	295	OTHER	6	BPD_transp_1 (PF00528)	raffinose/stachyose/melibiose transport system permease protein (K10118)	-	-
GB_GCA_900540045.1	d__Bacteria;p__Firmicutes_A;c__Clostridia_A;o__Christensenellales;f__CAG-74;g__Firm-11;s__Firm-11 sp900540045	UQEF01000018.1_20	UQEF01000018.1	23909..25453 (-1)	515	OTHER	0	ABC_tran (PF00005) + ABC_tran (PF00005)	general nucleoside transport system ATP-binding protein (K23537)	-	-
GB_GCA_900540045.1	d__Bacteria;p__Firmicutes_A;c__Clostridia_A;o__Christensenellales;f__CAG-74;g__Firm-11;s__Firm-11 sp900540045	UQEF01000018.1_21	UQEF01000018.1	25644..27437 (-1)	598	SP(Sec/SPI)	1	FMN_bind (PF04205) + FAD_binding_2 (PF00890)	urocanate reductase [EC:1.3.99.33] (K17363)	Fmn_Bind (pplA),FAD_binding_2 (PF00890)	-
GB_GCA_900540045.1	d__Bacteria;p__Firmicutes_A;c__Clostridia_A;o__Christensenellales;f__CAG-74;g__Firm-11;s__Firm-11 sp900540045	UQEF01000018.1_22	UQEF01000018.1	27890..28996 (-1)	369	SP(Sec/SPI)	0	Bmp (PF02608)	basic membrane protein A and related proteins (K07335)	-	-
GB_GCA_900540045.1	d__Bacteria;p__Firmicutes_A;c__Clostridia_A;o__Christensenellales;f__CAG-74;g__Firm-11;s__Firm-11 sp900540045	UQEF01000018.1_23	UQEF01000018.1	29123..30436 (-1)	438	SP(Sec/SPI)	0	HI0933_like (PF03486)	3-dehydro-bile acid Delta4,6-reductase [EC:1.3.1.114] (K07007)	-	-
GB_GCA_900540045.1	d__Bacteria;p__Firmicutes_A;c__Clostridia_A;o__Christensenellales;f__CAG-74;g__Firm-11;s__Firm-11 sp900540045	UQEF01000018.1_24	UQEF01000018.1	30436..31269 (-1)	278	OTHER	0	Na	uncharacterized protein (K06940)	-	-
GB_GCA_900540045.1	d__Bacteria;p__Firmicutes_A;c__Clostridia_A;o__Christensenellales;f__CAG-74;g__Firm-11;s__Firm-11 sp900540045	UQEF01000018.1_25	UQEF01000018.1	31307..32026 (1)	240	SP(Sec/SPI)	1	NusG_II (PF07009)	DedD protein (K03749)	NusG_II (PF07009)	EetA
GB_GCA_900540045.1	d__Bacteria;p__Firmicutes_A;c__Clostridia_A;o__Christensenellales;f__CAG-74;g__Firm-11;s__Firm-11 sp900540045	UQEF01000018.1_26	UQEF01000018.1	32040..32561 (1)	174	OTHER	4	Hpre_diP_synt_I (PF07456)	heptaprenyl diphosphate synthase [EC:2.5.1.30] (K00805)	Hpre_diP_synt_I (PF07456)	EetB
GB_GCA_900540045.1	d__Bacteria;p__Firmicutes_A;c__Clostridia_A;o__Christensenellales;f__CAG-74;g__Firm-11;s__Firm-11 sp900540045	UQEF01000018.1_27	UQEF01000018.1	33023..33289 (1)	89	TAT(Tat/SPI)	0	Na	Na	-	-
GB_GCA_900540045.1	d__Bacteria;p__Firmicutes_A;c__Clostridia_A;o__Christensenellales;f__CAG-74;g__Firm-11;s__Firm-11 sp900540045	UQEF01000018.1_28	UQEF01000018.1	33286..34023 (1)	246	OTHER	0	Prenyltransf (PF01255)	undecaprenyl diphosphate synthase [EC:2.5.1.31] (K00806)	-	-
GB_GCA_900540045.1	d__Bacteria;p__Firmicutes_A;c__Clostridia_A;o__Christensenellales;f__CAG-74;g__Firm-11;s__Firm-11 sp900540045	UQEF01000018.1_29	UQEF01000018.1	34043..34900 (1)	286	OTHER	6	CTP_transf_1 (PF01148)	phosphatidate cytidylyltransferase [EC:2.7.7.41] (K00981)	-	-
GB_GCA_900540045.1	d__Bacteria;p__Firmicutes_A;c__Clostridia_A;o__Christensenellales;f__CAG-74;g__Firm-11;s__Firm-11 sp900540045	UQEF01000018.1_30	UQEF01000018.1	34919..36088 (1)	390	OTHER	0	DXP_reductoisom (PF02670) + DXP_redisom_C (PF08436) + DXPR_C (PF13288)	1-deoxy-D-xylulose-5-phosphate reductoisomerase [EC:1.1.1.267] (K00099)	-	-
RS_GCF_001584565.1	d__Bacteria;p__Firmicutes_A;c__Clostridia;o__Peptostreptococcales;f__Peptostreptococcaceae;g__Clostridium_Y;s__Clostridium_Y paradoxum	NZ_LSFY01000001.1_1239	NZ_LSFY01000001.1	1193149..1193640 (-1)	164	OTHER	5	MreD (PF04093)	rod shape-determining protein MreD (K03571)	-	-
RS_GCF_001584565.1	d__Bacteria;p__Firmicutes_A;c__Clostridia;o__Peptostreptococcales;f__Peptostreptococcaceae;g__Clostridium_Y;s__Clostridium_Y paradoxum	NZ_LSFY01000001.1_1240	NZ_LSFY01000001.1	1193651..1194523 (-1)	291	OTHER	1	MreC (PF04085)	rod shape-determining protein MreC (K03570)	-	-
RS_GCF_001584565.1	d__Bacteria;p__Firmicutes_A;c__Clostridia;o__Peptostreptococcales;f__Peptostreptococcaceae;g__Clostridium_Y;s__Clostridium_Y paradoxum	NZ_LSFY01000001.1_1241	NZ_LSFY01000001.1	1194529..1195578 (-1)	350	OTHER	0	MreB_Mbl (PF06723)	rod shape-determining protein MreB and related proteins (K03569)	-	-
RS_GCF_001584565.1	d__Bacteria;p__Firmicutes_A;c__Clostridia;o__Peptostreptococcales;f__Peptostreptococcaceae;g__Clostridium_Y;s__Clostridium_Y paradoxum	NZ_LSFY01000001.1_1242	NZ_LSFY01000001.1	1195591..1196286 (-1)	232	OTHER	0	RadC (PF04002)	DNA repair protein RadC (K03630)	-	-
RS_GCF_001584565.1	d__Bacteria;p__Firmicutes_A;c__Clostridia;o__Peptostreptococcales;f__Peptostreptococcaceae;g__Clostridium_Y;s__Clostridium_Y paradoxum	NZ_LSFY01000001.1_1243	NZ_LSFY01000001.1	1196305..1196883 (-1)	193	OTHER	0	Maf (PF02545)	septum formation protein (K06287)	-	-
RS_GCF_001584565.1	d__Bacteria;p__Firmicutes_A;c__Clostridia;o__Peptostreptococcales;f__Peptostreptococcaceae;g__Clostridium_Y;s__Clostridium_Y paradoxum	NZ_LSFY01000001.1_1244	NZ_LSFY01000001.1	1196983..1197960 (-1)	326	SP(Sec/SPI)	1	FeS (PF04060) + Fer4 (PF00037) + Fer4 (PF00037) + Fer4 (PF00037) + Fer4 (PF00037) + Fer4 (PF00037) + Fer4 (PF00037)	Na+-translocating ferredoxin:NAD+ oxidoreductase subunit B [EC:7.2.1.2] (K03616) + 4Fe-4S ferredoxin (K11260) + Na+-translocating ferredoxin:NAD+ oxidoreductase subunit B [EC:7.2.1.2] (K03616)	K03616 (Na+-translocating ferredoxin:NAD+ oxidoreductase subunit B [EC:7.2.1.2])	Rnf
RS_GCF_001584565.1	d__Bacteria;p__Firmicutes_A;c__Clostridia;o__Peptostreptococcales;f__Peptostreptococcaceae;g__Clostridium_Y;s__Clostridium_Y paradoxum	NZ_LSFY01000001.1_1245	NZ_LSFY01000001.1	1197975..1198550 (-1)	192	OTHER	6	Rnf-Nqr (PF02508)	Na+-translocating ferredoxin:NAD+ oxidoreductase subunit A (K03617)	-	-
RS_GCF_001584565.1	d__Bacteria;p__Firmicutes_A;c__Clostridia;o__Peptostreptococcales;f__Peptostreptococcaceae;g__Clostridium_Y;s__Clostridium_Y paradoxum	NZ_LSFY01000001.1_1246	NZ_LSFY01000001.1	1198563..1199159 (-1)	199	OTHER	5	Rnf-Nqr (PF02508)	Na+-translocating ferredoxin:NAD+ oxidoreductase subunit E (K03613)	-	-
RS_GCF_001584565.1	d__Bacteria;p__Firmicutes_A;c__Clostridia;o__Peptostreptococcales;f__Peptostreptococcaceae;g__Clostridium_Y;s__Clostridium_Y paradoxum	NZ_LSFY01000001.1_1247	NZ_LSFY01000001.1	1199175..1199732 (-1)	186	SP(Sec/SPI)	1	FMN_bind (PF04205)	Na+-translocating ferredoxin:NAD+ oxidoreductase subunit G (K03612)	Fmn_Bind (pplA)	Rnf
RS_GCF_001584565.1	d__Bacteria;p__Firmicutes_A;c__Clostridia;o__Peptostreptococcales;f__Peptostreptococcaceae;g__Clostridium_Y;s__Clostridium_Y paradoxum	NZ_LSFY01000001.1_1248	NZ_LSFY01000001.1	1199732..1200664 (-1)	311	OTHER	6	NQR2_RnfD_RnfE (PF03116)	Na+-translocating ferredoxin:NAD+ oxidoreductase subunit D [EC:7.2.1.2] (K03614)	-	-
RS_GCF_001584565.1	d__Bacteria;p__Firmicutes_A;c__Clostridia;o__Peptostreptococcales;f__Peptostreptococcaceae;g__Clostridium_Y;s__Clostridium_Y paradoxum	NZ_LSFY01000001.1_1249	NZ_LSFY01000001.1	1200680..1202002 (-1)	441	OTHER	0	RnfC_N (PF13375) + Complex1_51K (PF01512) + SLBB (PF10531) + Fer4_4 (PF12800) + Fer4_17 (PF13534)	Na+-translocating ferredoxin:NAD+ oxidoreductase subunit C [EC:7.2.1.2] (K03615)	-	-
RS_GCF_001584565.1	d__Bacteria;p__Firmicutes_A;c__Clostridia;o__Peptostreptococcales;f__Peptostreptococcaceae;g__Clostridium_Y;s__Clostridium_Y paradoxum	NZ_LSFY01000001.1_1250	NZ_LSFY01000001.1	1202164..1202937 (-1)	258	OTHER	1	SPOR (PF05036)	stage II sporulation protein B (K06380)	-	-
RS_GCF_001584565.1	d__Bacteria;p__Firmicutes_A;c__Clostridia;o__Peptostreptococcales;f__Peptostreptococcaceae;g__Clostridium_Y;s__Clostridium_Y paradoxum	NZ_LSFY01000001.1_1251	NZ_LSFY01000001.1	1203022..1203597 (1)	192	OTHER	0	SLT (PF01464)	soluble lytic murein transglycosylase [EC:4.2.2.-] (K08309)	-	-
RS_GCF_001584565.1	d__Bacteria;p__Firmicutes_A;c__Clostridia;o__Peptostreptococcales;f__Peptostreptococcaceae;g__Clostridium_Y;s__Clostridium_Y paradoxum	NZ_LSFY01000001.1_1252	NZ_LSFY01000001.1	1203643..1204167 (-1)	175	OTHER	0	DUF2284 (PF10050)	2-oxoglutarate ferredoxin oxidoreductase subunit delta [EC:1.2.7.3] (K00176)	-	-
RS_GCF_001584565.1	d__Bacteria;p__Firmicutes_A;c__Clostridia;o__Peptostreptococcales;f__Peptostreptococcaceae;g__Clostridium_Y;s__Clostridium_Y paradoxum	NZ_LSFY01000001.1_1392	NZ_LSFY01000001.1	1350074..1351858 (-1)	595	OTHER	0	Peptidase_M3_N (PF08439) + Peptidase_M3 (PF01432)	oligoendopeptidase F [EC:3.4.24.-] (K08602)	-	-
RS_GCF_001584565.1	d__Bacteria;p__Firmicutes_A;c__Clostridia;o__Peptostreptococcales;f__Peptostreptococcaceae;g__Clostridium_Y;s__Clostridium_Y paradoxum	NZ_LSFY01000001.1_1393	NZ_LSFY01000001.1	1351890..1352555 (-1)	222	OTHER	4	MgtC (PF02308) + ACT_4 (PF13291)	putative Mg2+ transporter-C (MgtC) family protein (K07507)	-	-
RS_GCF_001584565.1	d__Bacteria;p__Firmicutes_A;c__Clostridia;o__Peptostreptococcales;f__Peptostreptococcaceae;g__Clostridium_Y;s__Clostridium_Y paradoxum	NZ_LSFY01000001.1_1394	NZ_LSFY01000001.1	1352653..1353465 (1)	271	OTHER	0	F420_oxidored (PF03807) + P5CR_dimer (PF14748)	pyrroline-5-carboxylate reductase [EC:1.5.1.2] (K00286)	-	-
RS_GCF_001584565.1	d__Bacteria;p__Firmicutes_A;c__Clostridia;o__Peptostreptococcales;f__Peptostreptococcaceae;g__Clostridium_Y;s__Clostridium_Y paradoxum	NZ_LSFY01000001.1_1395	NZ_LSFY01000001.1	1353484..1354296 (-1)	271	OTHER	3	MS_channel (PF00924)	moderate conductance mechanosensitive channel (K22044)	-	-
RS_GCF_001584565.1	d__Bacteria;p__Firmicutes_A;c__Clostridia;o__Peptostreptococcales;f__Peptostreptococcaceae;g__Clostridium_Y;s__Clostridium_Y paradoxum	NZ_LSFY01000001.1_1396	NZ_LSFY01000001.1	1354388..1354549 (-1)	54	OTHER	0	SpoOE-like (PF09388)	archaeal flagellar protein FlaC (K07822)	-	-
RS_GCF_001584565.1	d__Bacteria;p__Firmicutes_A;c__Clostridia;o__Peptostreptococcales;f__Peptostreptococcaceae;g__Clostridium_Y;s__Clostridium_Y paradoxum	NZ_LSFY01000001.1_1397	NZ_LSFY01000001.1	1354602..1355135 (-1)	178	OTHER	4	Hpre_diP_synt_I (PF07456)	heptaprenyl diphosphate synthase [EC:2.5.1.30] (K00805)	Hpre_diP_synt_I (PF07456)	EetB
RS_GCF_001584565.1	d__Bacteria;p__Firmicutes_A;c__Clostridia;o__Peptostreptococcales;f__Peptostreptococcaceae;g__Clostridium_Y;s__Clostridium_Y paradoxum	NZ_LSFY01000001.1_1398	NZ_LSFY01000001.1	1355145..1355519 (-1)	125	OTHER	1	NusG_II (PF07009)	Na	NusG_II (PF07009)	EetA
RS_GCF_001584565.1	d__Bacteria;p__Firmicutes_A;c__Clostridia;o__Peptostreptococcales;f__Peptostreptococcaceae;g__Clostridium_Y;s__Clostridium_Y paradoxum	NZ_LSFY01000001.1_1399	NZ_LSFY01000001.1	1355600..1356133 (-1)	178	OTHER	0	PTS_EIIA_1 (PF00358)	PTS system sugar-specific IIA component [EC:2.7.1.-] (K02777)	-	-
RS_GCF_001584565.1	d__Bacteria;p__Firmicutes_A;c__Clostridia;o__Peptostreptococcales;f__Peptostreptococcaceae;g__Clostridium_Y;s__Clostridium_Y paradoxum	NZ_LSFY01000001.1_1400	NZ_LSFY01000001.1	1356266..1356739 (-1)	158	OTHER	0	AIRC (PF00731)	5-(carboxyamino)imidazole ribonucleotide mutase [EC:5.4.99.18] (K01588)	-	-
RS_GCF_001584565.1	d__Bacteria;p__Firmicutes_A;c__Clostridia;o__Peptostreptococcales;f__Peptostreptococcaceae;g__Clostridium_Y;s__Clostridium_Y paradoxum	NZ_LSFY01000001.1_1401	NZ_LSFY01000001.1	1356752..1357900 (-1)	383	OTHER	0	ATP-grasp (PF02222) + PurK_C (PF17769)	5-(carboxyamino)imidazole ribonucleotide synthase [EC:6.3.4.18] (K01589)	-	-
RS_GCF_001584565.1	d__Bacteria;p__Firmicutes_A;c__Clostridia;o__Peptostreptococcales;f__Peptostreptococcaceae;g__Clostridium_Y;s__Clostridium_Y paradoxum	NZ_LSFY01000001.1_1402	NZ_LSFY01000001.1	1358213..1359571 (1)	453	OTHER	11	Xan_ur_permease (PF00860)	putative MFS transporter, AGZA family, xanthine/uracil permease (K06901)	-	-
RS_GCF_001584565.1	d__Bacteria;p__Firmicutes_A;c__Clostridia;o__Peptostreptococcales;f__Peptostreptococcaceae;g__Clostridium_Y;s__Clostridium_Y paradoxum	NZ_LSFY01000001.1_1403	NZ_LSFY01000001.1	1359600..1360115 (-1)	172	OTHER	0	Acetyltransf_3 (PF13302)	[ribosomal protein S5]-alanine N-acetyltransferase [EC:2.3.1.267] (K03790)	-	-
GB_GCA_004295105.1	d__Bacteria;p__Proteobacteria;c__Gammaproteobacteria;o__Burkholderiales;f__Rhodocyclaceae;g__Thauera;s__Thauera sp004295105	SHNC01000023.1_2	SHNC01000023.1	178..1116 (1)	313	OTHER	0	HMGL-like (PF00682)	hydroxymethylglutaryl-CoA lyase [EC:4.1.3.4] (K01640)	-	-
GB_GCA_004295105.1	d__Bacteria;p__Proteobacteria;c__Gammaproteobacteria;o__Burkholderiales;f__Rhodocyclaceae;g__Thauera;s__Thauera sp004295105	SHNC01000023.1_3	SHNC01000023.1	1151..1357 (1)	69	OTHER	0	DUF1289 (PF06945)	uncharacterized protein (K06938)	-	-
GB_GCA_004295105.1	d__Bacteria;p__Proteobacteria;c__Gammaproteobacteria;o__Burkholderiales;f__Rhodocyclaceae;g__Thauera;s__Thauera sp004295105	SHNC01000023.1_4	SHNC01000023.1	1354..1548 (1)	65	OTHER	0	DUF1289 (PF06945)	uncharacterized protein (K06938)	-	-
GB_GCA_004295105.1	d__Bacteria;p__Proteobacteria;c__Gammaproteobacteria;o__Burkholderiales;f__Rhodocyclaceae;g__Thauera;s__Thauera sp004295105	SHNC01000023.1_5	SHNC01000023.1	1545..2465 (1)	307	OTHER	0	Lactamase_B (PF00753)	hydroxyacylglutathione hydrolase [EC:3.1.2.6] (K01069)	-	-
GB_GCA_004295105.1	d__Bacteria;p__Proteobacteria;c__Gammaproteobacteria;o__Burkholderiales;f__Rhodocyclaceae;g__Thauera;s__Thauera sp004295105	SHNC01000023.1_6	SHNC01000023.1	2524..3399 (1)	292	OTHER	0	ATP_bind_2 (PF03668)	RNase adapter protein RapZ (K06958)	-	-
GB_GCA_004295105.1	d__Bacteria;p__Proteobacteria;c__Gammaproteobacteria;o__Burkholderiales;f__Rhodocyclaceae;g__Thauera;s__Thauera sp004295105	SHNC01000023.1_7	SHNC01000023.1	3396..3785 (1)	130	OTHER	1	NusG_II (PF07009)	Na	NusG_II (PF07009)	EetA
GB_GCA_004295105.1	d__Bacteria;p__Proteobacteria;c__Gammaproteobacteria;o__Burkholderiales;f__Rhodocyclaceae;g__Thauera;s__Thauera sp004295105	SHNC01000023.1_8	SHNC01000023.1	3766..4311 (1)	182	OTHER	4	Hpre_diP_synt_I (PF07456)	heptaprenyl diphosphate synthase [EC:2.5.1.30] (K00805)	Hpre_diP_synt_I (PF07456)	EetB
GB_GCA_004295105.1	d__Bacteria;p__Proteobacteria;c__Gammaproteobacteria;o__Burkholderiales;f__Rhodocyclaceae;g__Thauera;s__Thauera sp004295105	SHNC01000023.1_9	SHNC01000023.1	4426..4584 (1)	53	OTHER	0	Na	Na	-	-
GB_GCA_004295105.1	d__Bacteria;p__Proteobacteria;c__Gammaproteobacteria;o__Burkholderiales;f__Rhodocyclaceae;g__Thauera;s__Thauera sp004295105	SHNC01000023.1_10	SHNC01000023.1	4581..7391 (1)	937	OTHER	1	PP-binding (PF00550) + AMP-binding (PF00501) + Acyltransferase (PF01553)	minimal PKS acyl carrier protein (K05553) + fatty acid CoA ligase FadD32 (K12428) + putative phosphoserine phosphatase / 1-acylglycerol-3-phosphate O-acyltransferase [EC:3.1.3.3 2.3.1.51] (K15781)	-	-
GB_GCA_004295105.1	d__Bacteria;p__Proteobacteria;c__Gammaproteobacteria;o__Burkholderiales;f__Rhodocyclaceae;g__Thauera;s__Thauera sp004295105	SHNC01000023.1_11	SHNC01000023.1	7618..10659 (1)	1014	OTHER	0	Response_reg (PF00072) + PAS_3 (PF08447) + GAF_2 (PF13185) + PAS_9 (PF13426) + GGDEF (PF00990) + EAL (PF00563)	two-component system, OmpR family, response regulator (K02483) + diguanylate cyclase [EC:2.7.7.65] (K21084) + HTH-type transcriptional regulator, bacterioopsin transcriptional activator and related proteins (K06930) + diguanylate cyclase [EC:2.7.7.65] (K21023)	-	-
GB_GCA_004295105.1	d__Bacteria;p__Proteobacteria;c__Gammaproteobacteria;o__Burkholderiales;f__Rhodocyclaceae;g__Thauera;s__Thauera sp004295105	SHNC01000023.1_12	SHNC01000023.1	10726..12162 (-1)	479	OTHER	0	Aldedh (PF00171)	succinate-semialdehyde dehydrogenase / glutarate-semialdehyde dehydrogenase [EC:1.2.1.16 1.2.1.79 1.2.1.20] (K00135)	-	-
GB_GCA_004295105.1	d__Bacteria;p__Proteobacteria;c__Gammaproteobacteria;o__Burkholderiales;f__Rhodocyclaceae;g__Thauera;s__Thauera sp004295105	SHNC01000023.1_13	SHNC01000023.1	12262..13476 (-1)	405	OTHER	9	MFS_1 (PF07690)	MFS transporter, DHA1 family, multidrug resistance protein (K08153)	-	-
RS_GCF_004524775.1	d__Bacteria;p__Firmicutes_A;c__Clostridia;o__Tissierellales;f__Peptoniphilaceae;g__Helcococcus;s__Helcococcus ovis	NZ_SCFS01000010.1_1	NZ_SCFS01000010.1	296..1633 (1)	446	OTHER	0	Pyr_redox_2 (PF07992) + Pyr_redox_dim (PF02852)	NADH peroxidase [EC:1.11.1.1] (K05910)	-	-
RS_GCF_004524775.1	d__Bacteria;p__Firmicutes_A;c__Clostridia;o__Tissierellales;f__Peptoniphilaceae;g__Helcococcus;s__Helcococcus ovis	NZ_SCFS01000010.1_2	NZ_SCFS01000010.1	1816..2205 (1)	130	OTHER	1	NusG_II (PF07009)	Na	NusG_II (PF07009)	EetA
RS_GCF_004524775.1	d__Bacteria;p__Firmicutes_A;c__Clostridia;o__Tissierellales;f__Peptoniphilaceae;g__Helcococcus;s__Helcococcus ovis	NZ_SCFS01000010.1_3	NZ_SCFS01000010.1	2207..2725 (1)	173	OTHER	5	Hpre_diP_synt_I (PF07456)	heptaprenyl diphosphate synthase [EC:2.5.1.30] (K00805)	Hpre_diP_synt_I (PF07456)	EetB
RS_GCF_004524775.1	d__Bacteria;p__Firmicutes_A;c__Clostridia;o__Tissierellales;f__Peptoniphilaceae;g__Helcococcus;s__Helcococcus ovis	NZ_SCFS01000010.1_4	NZ_SCFS01000010.1	2735..3427 (1)	231	OTHER	0	RadC (PF04002)	DNA repair protein RadC (K03630)	-	-
RS_GCF_004524775.1	d__Bacteria;p__Firmicutes_A;c__Clostridia;o__Tissierellales;f__Peptoniphilaceae;g__Helcococcus;s__Helcococcus ovis	NZ_SCFS01000010.1_5	NZ_SCFS01000010.1	3429..4442 (1)	338	OTHER	0	MreB_Mbl (PF06723)	rod shape-determining protein MreB and related proteins (K03569)	-	-
RS_GCF_004524775.1	d__Bacteria;p__Firmicutes_A;c__Clostridia;o__Tissierellales;f__Peptoniphilaceae;g__Helcococcus;s__Helcococcus ovis	NZ_SCFS01000010.1_6	NZ_SCFS01000010.1	4445..5272 (1)	276	OTHER	1	MreC (PF04085)	rod shape-determining protein MreC (K03570)	-	-
RS_GCF_004524775.1	d__Bacteria;p__Firmicutes_A;c__Clostridia;o__Tissierellales;f__Peptoniphilaceae;g__Helcococcus;s__Helcococcus ovis	NZ_SCFS01000010.1_7	NZ_SCFS01000010.1	5275..5772 (1)	166	OTHER	4	MreD (PF04093)	rod shape-determining protein MreD (K03571)	-	-
RS_GCF_004524775.1	d__Bacteria;p__Firmicutes_A;c__Clostridia;o__Tissierellales;f__Peptoniphilaceae;g__Helcococcus;s__Helcococcus ovis	NZ_SCFS01000010.1_8	NZ_SCFS01000010.1	5781..9053 (1)	1091	OTHER	1	PBP_dimer (PF03717) + Transpeptidase (PF00905)	penicillin-binding protein 2 [EC:3.4.16.4] (K05515) + penicillin-binding protein 2 [EC:3.4.16.4] (K05515)	-	-
GB_GCA_004555855.1	d__Bacteria;p__Firmicutes_A;c__Clostridia;o__Oscillospirales;f__Ruminococcaceae;g__CAG-115;s__CAG-115 sp004555855	SFJQ01000030.1_3	SFJQ01000030.1	5126..8725 (1)	1200	OTHER	0	RNA_pol_Rpb1_1 (PF04997) + RNA_pol_Rpb1_2 (PF00623) + RNA_pol_Rpb1_3 (PF04983) + RNA_pol_Rpb1_4 (PF05000) + RNA_pol_Rpb1_5 (PF04998)	DNA-directed RNA polymerase subunit beta' [EC:2.7.7.6] (K03046) + DNA-directed RNA polymerase subunit beta' [EC:2.7.7.6] (K03046)	-	-
GB_GCA_004555855.1	d__Bacteria;p__Firmicutes_A;c__Clostridia;o__Oscillospirales;f__Ruminococcaceae;g__CAG-115;s__CAG-115 sp004555855	SFJQ01000030.1_4	SFJQ01000030.1	8832..9179 (-1)	116	OTHER	0	Acetyltransf_1 (PF00583)	[ribosomal protein S18]-alanine N-acetyltransferase [EC:2.3.1.266] (K03789)	-	-
GB_GCA_004555855.1	d__Bacteria;p__Firmicutes_A;c__Clostridia;o__Oscillospirales;f__Ruminococcaceae;g__CAG-115;s__CAG-115 sp004555855	SFJQ01000030.1_5	SFJQ01000030.1	9262..10518 (-1)	419	OTHER	0	DUF1015 (PF06245)	Na	-	-
GB_GCA_004555855.1	d__Bacteria;p__Firmicutes_A;c__Clostridia;o__Oscillospirales;f__Ruminococcaceae;g__CAG-115;s__CAG-115 sp004555855	SFJQ01000030.1_6	SFJQ01000030.1	10633..11010 (-1)	126	OTHER	0	PAS_9 (PF13426)	two-component system, sporulation sensor kinase A [EC:2.7.13.3] (K02491)	-	-
GB_GCA_004555855.1	d__Bacteria;p__Firmicutes_A;c__Clostridia;o__Oscillospirales;f__Ruminococcaceae;g__CAG-115;s__CAG-115 sp004555855	SFJQ01000030.1_7	SFJQ01000030.1	11021..13513 (-1)	831	OTHER	0	5_3_exonuc_N (PF02739) + 5_3_exonuc (PF01367) + DNA_pol_A (PF00476)	DNA polymerase I [EC:2.7.7.7] (K02335)	-	-
GB_GCA_004555855.1	d__Bacteria;p__Firmicutes_A;c__Clostridia;o__Oscillospirales;f__Ruminococcaceae;g__CAG-115;s__CAG-115 sp004555855	SFJQ01000030.1_8	SFJQ01000030.1	13547..14104 (-1)	186	OTHER	5	Hpre_diP_synt_I (PF07456)	heptaprenyl diphosphate synthase [EC:2.5.1.30] (K00805)	Hpre_diP_synt_I (PF07456)	EetB
GB_GCA_004555855.1	d__Bacteria;p__Firmicutes_A;c__Clostridia;o__Oscillospirales;f__Ruminococcaceae;g__CAG-115;s__CAG-115 sp004555855	SFJQ01000030.1_9	SFJQ01000030.1	14101..14718 (-1)	206	OTHER	4	Na	uncharacterized protein (K05952)	-	-
GB_GCA_004555855.1	d__Bacteria;p__Firmicutes_A;c__Clostridia;o__Oscillospirales;f__Ruminococcaceae;g__CAG-115;s__CAG-115 sp004555855	SFJQ01000030.1_10	SFJQ01000030.1	14730..16631 (-1)	634	OTHER	0	CN_hydrolase (PF00795) + NAD_synthase (PF02540)	NAD+ synthase (glutamine-hydrolysing) [EC:6.3.5.1] (K01950)	-	-
RS_GCF_900626275.1	d__Bacteria;p__Firmicutes;c__Bacilli;o__Bacillales_D;f__Amphibacillaceae;g__Gracilibacillus;s__Gracilibacillus phocaeensis	NZ_LR131144.1_286	NZ_LR131144.1	349552..349881 (1)	110	OTHER	0	tRNA_bind (PF01588)	tRNA-binding protein (K06878)	-	-
RS_GCF_900626275.1	d__Bacteria;p__Firmicutes;c__Bacilli;o__Bacillales_D;f__Amphibacillaceae;g__Gracilibacillus;s__Gracilibacillus phocaeensis	NZ_LR131144.1_287	NZ_LR131144.1	350116..350985 (1)	290	OTHER	0	ROK (PF00480)	glucokinase [EC:2.7.1.2] (K00845)	-	-
RS_GCF_900626275.1	d__Bacteria;p__Firmicutes;c__Bacilli;o__Bacillales_D;f__Amphibacillaceae;g__Gracilibacillus;s__Gracilibacillus phocaeensis	NZ_LR131144.1_288	NZ_LR131144.1	351117..352034 (1)	306	OTHER	0	Aldo_ket_red (PF00248)	pyridoxine 4-dehydrogenase [EC:1.1.1.65] (K05275)	-	-
RS_GCF_900626275.1	d__Bacteria;p__Firmicutes;c__Bacilli;o__Bacillales_D;f__Amphibacillaceae;g__Gracilibacillus;s__Gracilibacillus phocaeensis	NZ_LR131144.1_289	NZ_LR131144.1	352278..352673 (1)	132	OTHER	1	DUF5412 (PF17428)	Na	-	-
RS_GCF_900626275.1	d__Bacteria;p__Firmicutes;c__Bacilli;o__Bacillales_D;f__Amphibacillaceae;g__Gracilibacillus;s__Gracilibacillus phocaeensis	NZ_LR131144.1_290	NZ_LR131144.1	352849..353841 (-1)	331	OTHER	0	polyprenyl_synt (PF00348)	octaprenyl-diphosphate synthase [EC:2.5.1.90] (K02523)	-	-
RS_GCF_900626275.1	d__Bacteria;p__Firmicutes;c__Bacilli;o__Bacillales_D;f__Amphibacillaceae;g__Gracilibacillus;s__Gracilibacillus phocaeensis	NZ_LR131144.1_291	NZ_LR131144.1	353863..354414 (-1)	184	OTHER	5	Hpre_diP_synt_I (PF07456)	heptaprenyl diphosphate synthase [EC:2.5.1.30] (K00805)	Hpre_diP_synt_I (PF07456)	EetB
RS_GCF_900626275.1	d__Bacteria;p__Firmicutes;c__Bacilli;o__Bacillales_D;f__Amphibacillaceae;g__Gracilibacillus;s__Gracilibacillus phocaeensis	NZ_LR131144.1_292	NZ_LR131144.1	354546..356441 (-1)	632	OTHER	1	Pyr_redox_2 (PF07992) + DoxX (PF07681)	NADH dehydrogenase [EC:1.6.99.3] (K03885)	K03885 (NADH dehydrogenase [EC:1.6.99.3])	EET
RS_GCF_900626275.1	d__Bacteria;p__Firmicutes;c__Bacilli;o__Bacillales_D;f__Amphibacillaceae;g__Gracilibacillus;s__Gracilibacillus phocaeensis	NZ_LR131144.1_293	NZ_LR131144.1	356792..357841 (1)	350	LIPO(Sec/SPII)	0	ApbE (PF02424)	FAD:protein FMN transferase [EC:2.7.1.180] (K03734)	ApbE (fmnB)	EET
RS_GCF_900626275.1	d__Bacteria;p__Firmicutes;c__Bacilli;o__Bacillales_D;f__Amphibacillaceae;g__Gracilibacillus;s__Gracilibacillus phocaeensis	NZ_LR131144.1_294	NZ_LR131144.1	357858..358799 (1)	314	OTHER	8	UbiA (PF01040)	1,4-dihydroxy-2-naphthoate polyprenyltransferase [EC:2.5.1.74] (K02548)	-	-
RS_GCF_900626275.1	d__Bacteria;p__Firmicutes;c__Bacilli;o__Bacillales_D;f__Amphibacillaceae;g__Gracilibacillus;s__Gracilibacillus phocaeensis	NZ_LR131144.1_295	NZ_LR131144.1	358830..359642 (1)	271	OTHER	0	ABC_tran (PF00005)	energy-coupling factor transport system ATP-binding protein [EC:3.6.3.-] (K16786)	-	-
RS_GCF_900626275.1	d__Bacteria;p__Firmicutes;c__Bacilli;o__Bacillales_D;f__Amphibacillaceae;g__Gracilibacillus;s__Gracilibacillus phocaeensis	NZ_LR131144.1_296	NZ_LR131144.1	359627..360490 (1)	288	OTHER	0	ABC_tran (PF00005)	energy-coupling factor transport system ATP-binding protein [EC:3.6.3.-] (K16787)	-	-
RS_GCF_900626275.1	d__Bacteria;p__Firmicutes;c__Bacilli;o__Bacillales_D;f__Amphibacillaceae;g__Gracilibacillus;s__Gracilibacillus phocaeensis	NZ_LR131144.1_297	NZ_LR131144.1	360487..361287 (1)	267	OTHER	4	CbiQ (PF02361)	energy-coupling factor transport system permease protein (K16785)	-	-
RS_GCF_900626275.1	d__Bacteria;p__Firmicutes;c__Bacilli;o__Bacillales_D;f__Amphibacillaceae;g__Gracilibacillus;s__Gracilibacillus phocaeensis	NZ_LR131144.1_298	NZ_LR131144.1	361601..362137 (1)	179	LIPO(Sec/SPII)	0	Bactofilin (PF04519)	putative aldouronate transport system substrate-binding protein (K17318)	-	-
GB_GCA_001512745.1	d__Bacteria;p__Firmicutes_A;c__Clostridia;o__Saccharofermentanales;f__DTU023;g__DTU032;s__DTU032 sp001512745	LFSM01000013.1_4	LFSM01000013.1	3703..4764 (1)	354	OTHER	0	Acetate_kinase (PF00871)	butyrate kinase [EC:2.7.2.7] (K00929)	-	-
GB_GCA_001512745.1	d__Bacteria;p__Firmicutes_A;c__Clostridia;o__Saccharofermentanales;f__DTU023;g__DTU032;s__DTU032 sp001512745	LFSM01000013.1_5	LFSM01000013.1	4743..5726 (-1)	328	OTHER	0	2-oxoacid_dh (PF00198) + 2-oxoacid_dh (PF00198)	pyruvate dehydrogenase E2 component (dihydrolipoamide acetyltransferase) [EC:2.3.1.12] (K00627)	-	-
GB_GCA_001512745.1	d__Bacteria;p__Firmicutes_A;c__Clostridia;o__Saccharofermentanales;f__DTU023;g__DTU032;s__DTU032 sp001512745	LFSM01000013.1_6	LFSM01000013.1	5796..7229 (-1)	478	OTHER	12	Glt_symporter (PF03616)	glutamate:Na+ symporter, ESS family (K03312)	-	-
GB_GCA_001512745.1	d__Bacteria;p__Firmicutes_A;c__Clostridia;o__Saccharofermentanales;f__DTU023;g__DTU032;s__DTU032 sp001512745	LFSM01000013.1_7	LFSM01000013.1	7308..8594 (-1)	429	OTHER	1	Acyltransferase (PF01553) + RPA_interact_C (PF14768)	1-acyl-sn-glycerol-3-phosphate acyltransferase [EC:2.3.1.51] (K00655)	-	-
GB_GCA_001512745.1	d__Bacteria;p__Firmicutes_A;c__Clostridia;o__Saccharofermentanales;f__DTU023;g__DTU032;s__DTU032 sp001512745	LFSM01000013.1_8	LFSM01000013.1	8747..10339 (1)	531	LIPO(Sec/SPII)	1	YkuD (PF03734)	Na	-	-
GB_GCA_001512745.1	d__Bacteria;p__Firmicutes_A;c__Clostridia;o__Saccharofermentanales;f__DTU023;g__DTU032;s__DTU032 sp001512745	LFSM01000013.1_9	LFSM01000013.1	10388..10807 (1)	140	SP(Sec/SPI)	1	NusG_II (PF07009)	Na	NusG_II (PF07009)	EetA
GB_GCA_001512745.1	d__Bacteria;p__Firmicutes_A;c__Clostridia;o__Saccharofermentanales;f__DTU023;g__DTU032;s__DTU032 sp001512745	LFSM01000013.1_10	LFSM01000013.1	10800..12389 (1)	530	OTHER	6	Hpre_diP_synt_I (PF07456) + ApbE (PF02424)	FAD:protein FMN transferase [EC:2.7.1.180] (K03734)	Hpre_diP_synt_I (PF07456)	EetB
GB_GCA_001512745.1	d__Bacteria;p__Firmicutes_A;c__Clostridia;o__Saccharofermentanales;f__DTU023;g__DTU032;s__DTU032 sp001512745	LFSM01000013.1_11	LFSM01000013.1	12461..13195 (1)	245	SP(Sec/SPI)	4	Peptidase_M50 (PF02163) + Peptidase_M50 (PF02163)	stage IV sporulation protein FB [EC:3.4.24.-] (K06402) + stage IV sporulation protein FB [EC:3.4.24.-] (K06402)	-	-
GB_GCA_001512745.1	d__Bacteria;p__Firmicutes_A;c__Clostridia;o__Saccharofermentanales;f__DTU023;g__DTU032;s__DTU032 sp001512745	LFSM01000013.1_12	LFSM01000013.1	13205..13981 (1)	259	OTHER	0	SMC_ScpA (PF02616)	segregation and condensation protein A (K05896)	-	-
GB_GCA_001512745.1	d__Bacteria;p__Firmicutes_A;c__Clostridia;o__Saccharofermentanales;f__DTU023;g__DTU032;s__DTU032 sp001512745	LFSM01000013.1_13	LFSM01000013.1	13978..15303 (1)	442	OTHER	0	SMC_ScpB (PF04079) + Cytidylate_kin (PF02224)	CMP/dCMP kinase [EC:2.7.4.25] (K00945)	-	-
GB_GCA_001512745.1	d__Bacteria;p__Firmicutes_A;c__Clostridia;o__Saccharofermentanales;f__DTU023;g__DTU032;s__DTU032 sp001512745	LFSM01000013.1_14	LFSM01000013.1	15284..16072 (1)	263	OTHER	1	Acyltransferase (PF01553)	1-acyl-sn-glycerol-3-phosphate acyltransferase [EC:2.3.1.51] (K00655)	-	-
GB_GCA_001512745.1	d__Bacteria;p__Firmicutes_A;c__Clostridia;o__Saccharofermentanales;f__DTU023;g__DTU032;s__DTU032 sp001512745	LFSM01000013.1_15	LFSM01000013.1	18475..18582 (1)	36	OTHER	0	Na	Na	-	-
RS_GCF_000145255.1	d__Bacteria;p__Proteobacteria;c__Gammaproteobacteria;o__Burkholderiales;f__Gallionellaceae;g__Gallionella;s__Gallionella capsiferriformans	NC_014394.1_282	NC_014394.1	329954..331351 (1)	466	OTHER	0	Sigma54_AID (PF00309) + Sigma54_CBD (PF04963) + Sigma54_DBD (PF04552)	RNA polymerase sigma-54 factor (K03092)	-	-
RS_GCF_000145255.1	d__Bacteria;p__Proteobacteria;c__Gammaproteobacteria;o__Burkholderiales;f__Gallionellaceae;g__Gallionella;s__Gallionella capsiferriformans	NC_014394.1_283	NC_014394.1	331367..331687 (1)	107	OTHER	0	Ribosomal_S30AE (PF02482)	putative sigma-54 modulation protein (K05808)	-	-
RS_GCF_000145255.1	d__Bacteria;p__Proteobacteria;c__Gammaproteobacteria;o__Burkholderiales;f__Gallionellaceae;g__Gallionella;s__Gallionella capsiferriformans	NC_014394.1_284	NC_014394.1	331737..332198 (1)	154	OTHER	0	PTS_EIIA_2 (PF00359)	PTS system nitrogen regulatory IIA component [EC:2.7.1.-] (K02806)	-	-
RS_GCF_000145255.1	d__Bacteria;p__Proteobacteria;c__Gammaproteobacteria;o__Burkholderiales;f__Gallionellaceae;g__Gallionella;s__Gallionella capsiferriformans	NC_014394.1_285	NC_014394.1	332195..333133 (1)	313	OTHER	0	Hpr_kinase_N (PF02603) + Hpr_kinase_C (PF07475)	HPr kinase/phosphorylase [EC:2.7.11.- 2.7.4.-] (K06023)	-	-
RS_GCF_000145255.1	d__Bacteria;p__Proteobacteria;c__Gammaproteobacteria;o__Burkholderiales;f__Gallionellaceae;g__Gallionella;s__Gallionella capsiferriformans	NC_014394.1_286	NC_014394.1	333136..333972 (1)	279	OTHER	0	ATP_bind_2 (PF03668)	RNase adapter protein RapZ (K06958)	-	-
RS_GCF_000145255.1	d__Bacteria;p__Proteobacteria;c__Gammaproteobacteria;o__Burkholderiales;f__Gallionellaceae;g__Gallionella;s__Gallionella capsiferriformans	NC_014394.1_287	NC_014394.1	333977..334357 (1)	127	OTHER	1	NusG_II (PF07009)	Na	NusG_II (PF07009)	EetA
RS_GCF_000145255.1	d__Bacteria;p__Proteobacteria;c__Gammaproteobacteria;o__Burkholderiales;f__Gallionellaceae;g__Gallionella;s__Gallionella capsiferriformans	NC_014394.1_288	NC_014394.1	334359..334955 (1)	199	OTHER	3	Hpre_diP_synt_I (PF07456)	heptaprenyl diphosphate synthase [EC:2.5.1.30] (K00805)	Hpre_diP_synt_I (PF07456)	EetB
RS_GCF_000145255.1	d__Bacteria;p__Proteobacteria;c__Gammaproteobacteria;o__Burkholderiales;f__Gallionellaceae;g__Gallionella;s__Gallionella capsiferriformans	NC_014394.1_289	NC_014394.1	334971..335603 (1)	211	OTHER	0	Flavoprotein (PF02441)	flavin prenyltransferase [EC:2.5.1.129] (K03186)	-	-
RS_GCF_000145255.1	d__Bacteria;p__Proteobacteria;c__Gammaproteobacteria;o__Burkholderiales;f__Gallionellaceae;g__Gallionella;s__Gallionella capsiferriformans	NC_014394.1_290	NC_014394.1	335600..336544 (1)	315	OTHER	0	NUDIX (PF00293) + TMP-TENI (PF02581)	(d)CTP diphosphatase [EC:3.6.1.65] (K08320) + thiazole tautomerase (transcriptional regulator TenI) [EC:5.3.99.10] (K10810)	-	-
RS_GCF_000145255.1	d__Bacteria;p__Proteobacteria;c__Gammaproteobacteria;o__Burkholderiales;f__Gallionellaceae;g__Gallionella;s__Gallionella capsiferriformans	NC_014394.1_291	NC_014394.1	336720..337481 (-1)	254	OTHER	0	ZapD (PF07072)	cell division protein ZapD (K18778)	-	-
RS_GCF_000145255.1	d__Bacteria;p__Proteobacteria;c__Gammaproteobacteria;o__Burkholderiales;f__Gallionellaceae;g__Gallionella;s__Gallionella capsiferriformans	NC_014394.1_292	NC_014394.1	337541..338173 (-1)	211	OTHER	0	CoaE (PF01121)	dephospho-CoA kinase [EC:2.7.1.24] (K00859)	-	-
RS_GCF_000145255.1	d__Bacteria;p__Proteobacteria;c__Gammaproteobacteria;o__Burkholderiales;f__Gallionellaceae;g__Gallionella;s__Gallionella capsiferriformans	NC_014394.1_293	NC_014394.1	338170..339036 (-1)	289	OTHER	6	DiS_P_DiS (PF06750) + Peptidase_A24 (PF01478)	general secretion pathway protein O [EC:3.4.23.43 2.1.1.-] (K02464)	-	-
RS_GCF_003460505.1	d__Bacteria;p__Firmicutes_A;c__Clostridia;o__Lachnospirales;f__Lachnospiraceae;g__Eubacterium_G;s__Eubacterium_G sp000435815	NZ_QTVG01000010.1_20	NZ_QTVG01000010.1	25335..25979 (1)	215	OTHER	0	Lipase_GDSL_2 (PF13472)	platelet-activating factor acetylhydrolase IB subunit beta/gamma [EC:3.1.1.47] (K16795)	-	-
RS_GCF_003460505.1	d__Bacteria;p__Firmicutes_A;c__Clostridia;o__Lachnospirales;f__Lachnospiraceae;g__Eubacterium_G;s__Eubacterium_G sp000435815	NZ_QTVG01000010.1_21	NZ_QTVG01000010.1	26166..27392 (1)	409	OTHER	10	Voltage_CLC (PF00654) + Voltage_CLC (PF00654)	chloride channel protein, CIC family (K03281)	-	-
RS_GCF_003460505.1	d__Bacteria;p__Firmicutes_A;c__Clostridia;o__Lachnospirales;f__Lachnospiraceae;g__Eubacterium_G;s__Eubacterium_G sp000435815	NZ_QTVG01000010.1_22	NZ_QTVG01000010.1	27902..28006 (1)	35	OTHER	0	Na	Na	-	-
RS_GCF_003460505.1	d__Bacteria;p__Firmicutes_A;c__Clostridia;o__Lachnospirales;f__Lachnospiraceae;g__Eubacterium_G;s__Eubacterium_G sp000435815	NZ_QTVG01000010.1_23	NZ_QTVG01000010.1	28133..28594 (1)	154	OTHER	0	DUF4320 (PF14208)	galacturonosyltransferase 12/13/14/15 [EC:2.4.1.-] (K20867)	-	-
RS_GCF_003460505.1	d__Bacteria;p__Firmicutes_A;c__Clostridia;o__Lachnospirales;f__Lachnospiraceae;g__Eubacterium_G;s__Eubacterium_G sp000435815	NZ_QTVG01000010.1_24	NZ_QTVG01000010.1	28643..29938 (1)	432	OTHER	0	zinc_ribbon_15 (PF17032) + LRR_5 (PF13306)	AP-1-like transcription factor (K09043)	-	-
RS_GCF_003460505.1	d__Bacteria;p__Firmicutes_A;c__Clostridia;o__Lachnospirales;f__Lachnospiraceae;g__Eubacterium_G;s__Eubacterium_G sp000435815	NZ_QTVG01000010.1_25	NZ_QTVG01000010.1	30059..31123 (1)	355	LIPO(Sec/SPII)	0	ApbE (PF02424)	FAD:protein FMN transferase [EC:2.7.1.180] (K03734)	ApbE (fmnB)	NapH
RS_GCF_003460505.1	d__Bacteria;p__Firmicutes_A;c__Clostridia;o__Lachnospirales;f__Lachnospiraceae;g__Eubacterium_G;s__Eubacterium_G sp000435815	NZ_QTVG01000010.1_26	NZ_QTVG01000010.1	31271..31537 (1)	89	OTHER	2	Fer4_5 (PF12801)	ferredoxin-type protein NapH (K02574)	Fer4_5 (PF12801)	NapH
RS_GCF_003460505.1	d__Bacteria;p__Firmicutes_A;c__Clostridia;o__Lachnospirales;f__Lachnospiraceae;g__Eubacterium_G;s__Eubacterium_G sp000435815	NZ_QTVG01000010.1_27	NZ_QTVG01000010.1	31582..31713 (1)	44	OTHER	1	Na	Na	-	-
RS_GCF_003460505.1	d__Bacteria;p__Firmicutes_A;c__Clostridia;o__Lachnospirales;f__Lachnospiraceae;g__Eubacterium_G;s__Eubacterium_G sp000435815	NZ_QTVG01000010.1_28	NZ_QTVG01000010.1	31738..32133 (1)	132	SP(Sec/SPI)	1	NusG_II (PF07009)	Na	NusG_II (PF07009)	EetA
RS_GCF_003460505.1	d__Bacteria;p__Firmicutes_A;c__Clostridia;o__Lachnospirales;f__Lachnospiraceae;g__Eubacterium_G;s__Eubacterium_G sp000435815	NZ_QTVG01000010.1_29	NZ_QTVG01000010.1	32297..32782 (1)	162	OTHER	5	Hpre_diP_synt_I (PF07456)	heptaprenyl diphosphate synthase [EC:2.5.1.30] (K00805)	Hpre_diP_synt_I (PF07456)	EetB
RS_GCF_003460505.1	d__Bacteria;p__Firmicutes_A;c__Clostridia;o__Lachnospirales;f__Lachnospiraceae;g__Eubacterium_G;s__Eubacterium_G sp000435815	NZ_QTVG01000010.1_30	NZ_QTVG01000010.1	32942..33244 (1)	101	OTHER	0	Na	peptidoglycan pentaglycine glycine transferase (the first glycine) [EC:2.3.2.16] (K11693)	-	-
RS_GCF_003460505.1	d__Bacteria;p__Firmicutes_A;c__Clostridia;o__Lachnospirales;f__Lachnospiraceae;g__Eubacterium_G;s__Eubacterium_G sp000435815	NZ_QTVG01000010.1_31	NZ_QTVG01000010.1	33281..33568 (1)	96	OTHER	0	Yae1_N (PF09811) + RPW8 (PF05659)	Na	-	-
RS_GCF_003460505.1	d__Bacteria;p__Firmicutes_A;c__Clostridia;o__Lachnospirales;f__Lachnospiraceae;g__Eubacterium_G;s__Eubacterium_G sp000435815	NZ_QTVG01000010.1_32	NZ_QTVG01000010.1	33592..34818 (1)	409	OTHER	0	WYL (PF13280)	ArsR family transcriptional regulator, arsenate/arsenite/antimonite-responsive transcriptional repressor (K03892)	-	-
RS_GCF_003460505.1	d__Bacteria;p__Firmicutes_A;c__Clostridia;o__Lachnospirales;f__Lachnospiraceae;g__Eubacterium_G;s__Eubacterium_G sp000435815	NZ_QTVG01000010.1_33	NZ_QTVG01000010.1	34818..35729 (1)	304	OTHER	0	WYL (PF13280)	proteasome accessory factor C (K13573)	-	-
RS_GCF_003460505.1	d__Bacteria;p__Firmicutes_A;c__Clostridia;o__Lachnospirales;f__Lachnospiraceae;g__Eubacterium_G;s__Eubacterium_G sp000435815	NZ_QTVG01000010.1_34	NZ_QTVG01000010.1	35888..37099 (1)	404	OTHER	0	RtcB (PF01139) + RtcB (PF01139)	tRNA-splicing ligase RtcB (3'-phosphate/5'-hydroxy nucleic acid ligase) [EC:6.5.1.8] (K14415)	-	-
GB_GCA_900551235.1	d__Bacteria;p__Firmicutes_A;c__Clostridia;o__Lachnospirales;f__Lachnospiraceae;g__UMGS1375;s__UMGS1375 sp900551235	URUU01000052.1_6	URUU01000052.1	8409..9551 (-1)	381	SP(Sec/SPI)	1	DHHW (PF14286) + DHHW (PF14286)	alginate O-acetyltransferase complex protein AlgJ (K19295)	-	-
GB_GCA_900551235.1	d__Bacteria;p__Firmicutes_A;c__Clostridia;o__Lachnospirales;f__Lachnospiraceae;g__UMGS1375;s__UMGS1375 sp900551235	URUU01000052.1_7	URUU01000052.1	9912..10130 (1)	73	OTHER	0	HMA (PF00403)	Zn2+/Cd2+-exporting ATPase [EC:7.2.2.12 7.2.2.21] (K01534)	-	-
GB_GCA_900551235.1	d__Bacteria;p__Firmicutes_A;c__Clostridia;o__Lachnospirales;f__Lachnospiraceae;g__UMGS1375;s__UMGS1375 sp900551235	URUU01000052.1_8	URUU01000052.1	10163..10261 (1)	33	OTHER	0	Na	Na	-	-
GB_GCA_900551235.1	d__Bacteria;p__Firmicutes_A;c__Clostridia;o__Lachnospirales;f__Lachnospiraceae;g__UMGS1375;s__UMGS1375 sp900551235	URUU01000052.1_9	URUU01000052.1	10363..12231 (1)	623	OTHER	6	E1-E2_ATPase (PF00122) + Hydrolase (PF00702)	Zn2+/Cd2+-exporting ATPase [EC:7.2.2.12 7.2.2.21] (K01534)	-	-
GB_GCA_900551235.1	d__Bacteria;p__Firmicutes_A;c__Clostridia;o__Lachnospirales;f__Lachnospiraceae;g__UMGS1375;s__UMGS1375 sp900551235	URUU01000052.1_10	URUU01000052.1	12247..12609 (1)	121	OTHER	0	HTH_5 (PF01022)	ArsR family transcriptional regulator, lead/cadmium/zinc/bismuth-responsive transcriptional repressor (K21903)	-	-
GB_GCA_900551235.1	d__Bacteria;p__Firmicutes_A;c__Clostridia;o__Lachnospirales;f__Lachnospiraceae;g__UMGS1375;s__UMGS1375 sp900551235	URUU01000052.1_11	URUU01000052.1	12610..13110 (-1)	167	OTHER	4	Hpre_diP_synt_I (PF07456)	riboflavin transporter (K23675)	Hpre_diP_synt_I (PF07456)	EetB
GB_GCA_900551235.1	d__Bacteria;p__Firmicutes_A;c__Clostridia;o__Lachnospirales;f__Lachnospiraceae;g__UMGS1375;s__UMGS1375 sp900551235	URUU01000005.1_40	URUU01000005.1	45885..47162 (1)	426	LIPO(Sec/SPII)	0	Peripla_BP_4 (PF13407)	methyl-galactoside transport system substrate-binding protein (K10540)	-	-
GB_GCA_900551235.1	d__Bacteria;p__Firmicutes_A;c__Clostridia;o__Lachnospirales;f__Lachnospiraceae;g__UMGS1375;s__UMGS1375 sp900551235	URUU01000005.1_41	URUU01000005.1	47296..48792 (1)	499	OTHER	0	ABC_tran (PF00005) + ABC_tran (PF00005)	methyl-galactoside transport system ATP-binding protein [EC:7.5.2.11] (K10542)	-	-
GB_GCA_900551235.1	d__Bacteria;p__Firmicutes_A;c__Clostridia;o__Lachnospirales;f__Lachnospiraceae;g__UMGS1375;s__UMGS1375 sp900551235	URUU01000005.1_42	URUU01000005.1	48807..49877 (1)	357	OTHER	8	BPD_transp_2 (PF02653)	methyl-galactoside transport system permease protein (K10541)	-	-
GB_GCA_900551235.1	d__Bacteria;p__Firmicutes_A;c__Clostridia;o__Lachnospirales;f__Lachnospiraceae;g__UMGS1375;s__UMGS1375 sp900551235	URUU01000005.1_43	URUU01000005.1	50049..50387 (1)	113	OTHER	2	O-antigen_lig (PF13425)	cell division protein DivIC (K13052)	-	-
GB_GCA_900551235.1	d__Bacteria;p__Firmicutes_A;c__Clostridia;o__Lachnospirales;f__Lachnospiraceae;g__UMGS1375;s__UMGS1375 sp900551235	URUU01000005.1_44	URUU01000005.1	50702..56857 (1)	2052	SP(Sec/SPI)	0	Glyco_hydro_2_N (PF02837) + Glyco_hydro_2 (PF00703) + Glyco_hydro_2_C (PF02836) + Laminin_G_3 (PF13385) + Glyco_hydro_2_C (PF02836) + DUF4981 (PF16353) + Bgal_small_N (PF02929) + Laminin_G_3 (PF13385) + Big_2 (PF02368) + Big_2 (PF02368) + LRR_5 (PF13306)	evolved beta-galactosidase subunit alpha [EC:3.2.1.23] (K12111) + pappalysin-2 [EC:3.4.24.-] (K08647) + evolved beta-galactosidase subunit alpha [EC:3.2.1.23] (K12111) + pappalysin-1 [EC:3.4.24.79] (K07762)	-	-
GB_GCA_900551235.1	d__Bacteria;p__Firmicutes_A;c__Clostridia;o__Lachnospirales;f__Lachnospiraceae;g__UMGS1375;s__UMGS1375 sp900551235	URUU01000005.1_45	URUU01000005.1	56984..57493 (-1)	170	OTHER	4	Hpre_diP_synt_I (PF07456)	Na	Hpre_diP_synt_I (PF07456)	EetB
GB_GCA_900551235.1	d__Bacteria;p__Firmicutes_A;c__Clostridia;o__Lachnospirales;f__Lachnospiraceae;g__UMGS1375;s__UMGS1375 sp900551235	URUU01000005.1_46	URUU01000005.1	57673..58068 (1)	132	OTHER	1	Zn_ribbon_SprT (PF17283) + zinc_ribbon_5 (PF13719)	melanin-concentrating hormone receptor 2 (K05054) + alpha-aminoadipate/glutamate carrier protein LysW (K05826)	-	-
GB_GCA_900551235.1	d__Bacteria;p__Firmicutes_A;c__Clostridia;o__Lachnospirales;f__Lachnospiraceae;g__UMGS1375;s__UMGS1375 sp900551235	URUU01000005.1_47	URUU01000005.1	58287..59309 (1)	341	OTHER	0	Aminotran_4 (PF01063)	branched-chain amino acid aminotransferase [EC:2.6.1.42] (K00826)	-	-
GB_GCA_900551235.1	d__Bacteria;p__Firmicutes_A;c__Clostridia;o__Lachnospirales;f__Lachnospiraceae;g__UMGS1375;s__UMGS1375 sp900551235	URUU01000005.1_48	URUU01000005.1	59442..60026 (1)	195	OTHER	0	Maf (PF02545)	septum formation protein (K06287)	-	-
GB_GCA_900551235.1	d__Bacteria;p__Firmicutes_A;c__Clostridia;o__Lachnospirales;f__Lachnospiraceae;g__UMGS1375;s__UMGS1375 sp900551235	URUU01000005.1_49	URUU01000005.1	60059..60718 (1)	220	OTHER	0	Response_reg (PF00072) + Trans_reg_C (PF00486)	two-component system, OmpR family, phosphate regulon response regulator PhoB (K07657)	-	-
GB_GCA_900551235.1	d__Bacteria;p__Firmicutes_A;c__Clostridia;o__Lachnospirales;f__Lachnospiraceae;g__UMGS1375;s__UMGS1375 sp900551235	URUU01000005.1_50	URUU01000005.1	60720..62114 (1)	465	SP(Sec/SPI)	2	HAMP (PF00672) + HisKA (PF00512) + HATPase_c (PF02518)	two-component system, OmpR family, sensor kinase [EC:2.7.13.3] (K02484)	-	-
GB_GCA_900314645.1	d__Bacteria;p__Actinobacteriota;c__Coriobacteriia;o__Coriobacteriales;f__Atopobiaceae;g__UBA1367;s__UBA1367 sp900314645	OMWB01000021.1_43	OMWB01000021.1	46599..48047 (1)	483	OTHER	0	Glyco_hydro_1 (PF00232)	6-phospho-beta-glucosidase [EC:3.2.1.86] (K01223)	-	-
GB_GCA_900314645.1	d__Bacteria;p__Actinobacteriota;c__Coriobacteriia;o__Coriobacteriales;f__Atopobiaceae;g__UBA1367;s__UBA1367 sp900314645	OMWB01000021.1_44	OMWB01000021.1	48419..48976 (1)	186	SP(Sec/SPI)	2	Na	Na	-	-
GB_GCA_900314645.1	d__Bacteria;p__Actinobacteriota;c__Coriobacteriia;o__Coriobacteriales;f__Atopobiaceae;g__UBA1367;s__UBA1367 sp900314645	OMWB01000021.1_45	OMWB01000021.1	49031..49684 (1)	218	SP(Sec/SPI)	0	Sortase (PF04203)	sortase A [EC:3.4.22.70] (K07284)	-	-
GB_GCA_900314645.1	d__Bacteria;p__Actinobacteriota;c__Coriobacteriia;o__Coriobacteriales;f__Atopobiaceae;g__UBA1367;s__UBA1367 sp900314645	OMWB01000021.1_46	OMWB01000021.1	49674..50549 (1)	292	SP(Sec/SPI)	4	Na	Na	-	-
GB_GCA_900314645.1	d__Bacteria;p__Actinobacteriota;c__Coriobacteriia;o__Coriobacteriales;f__Atopobiaceae;g__UBA1367;s__UBA1367 sp900314645	OMWB01000021.1_47	OMWB01000021.1	50958..52340 (-1)	461	OTHER	10	Na	polysaccharide transporter, PST family (K03328)	-	-
GB_GCA_900314645.1	d__Bacteria;p__Actinobacteriota;c__Coriobacteriia;o__Coriobacteriales;f__Atopobiaceae;g__UBA1367;s__UBA1367 sp900314645	OMWB01000021.1_48	OMWB01000021.1	52413..53507 (-1)	365	OTHER	7	Hpre_diP_synt_I (PF07456)	riboflavin transporter (K23675) + biotin transport system permease protein (K16783)	Hpre_diP_synt_I (PF07456)	EetB
GB_GCA_900314645.1	d__Bacteria;p__Actinobacteriota;c__Coriobacteriia;o__Coriobacteriales;f__Atopobiaceae;g__UBA1367;s__UBA1367 sp900314645	OMWB01000021.1_49	OMWB01000021.1	53510..53941 (-1)	144	SP(Sec/SPI)	1	NusG_II (PF07009)	Na	NusG_II (PF07009)	EetA
GB_GCA_900314645.1	d__Bacteria;p__Actinobacteriota;c__Coriobacteriia;o__Coriobacteriales;f__Atopobiaceae;g__UBA1367;s__UBA1367 sp900314645	OMWB01000021.1_50	OMWB01000021.1	54156..55148 (1)	331	LIPO(Sec/SPII)	0	ApbE (PF02424)	FAD:protein FMN transferase [EC:2.7.1.180] (K03734)	ApbE (fmnB)	-
GB_GCA_900314645.1	d__Bacteria;p__Actinobacteriota;c__Coriobacteriia;o__Coriobacteriales;f__Atopobiaceae;g__UBA1367;s__UBA1367 sp900314645	OMWB01000021.1_51	OMWB01000021.1	55156..55911 (-1)	252	OTHER	0	Aldolase_II (PF00596)	L-fuculose-phosphate aldolase [EC:4.1.2.17] (K01628)	-	-
GB_GCA_900314645.1	d__Bacteria;p__Actinobacteriota;c__Coriobacteriia;o__Coriobacteriales;f__Atopobiaceae;g__UBA1367;s__UBA1367 sp900314645	OMWB01000021.1_52	OMWB01000021.1	55908..56573 (-1)	222	OTHER	0	Ribul_P_3_epim (PF00834)	ribulose-phosphate 3-epimerase [EC:5.1.3.1] (K01783)	-	-
GB_GCA_900314645.1	d__Bacteria;p__Actinobacteriota;c__Coriobacteriia;o__Coriobacteriales;f__Atopobiaceae;g__UBA1367;s__UBA1367 sp900314645	OMWB01000021.1_53	OMWB01000021.1	56576..58090 (-1)	505	OTHER	0	FGGY_N (PF00370) + FGGY_C (PF02782)	L-xylulokinase [EC:2.7.1.53] (K00880)	-	-
GB_GCA_900314645.1	d__Bacteria;p__Actinobacteriota;c__Coriobacteriia;o__Coriobacteriales;f__Atopobiaceae;g__UBA1367;s__UBA1367 sp900314645	OMWB01000021.1_54	OMWB01000021.1	58106..58936 (-1)	277	OTHER	0	BtpA (PF03437)	uncharacterized protein (K06971)	-	-
GB_GCA_002841355.1	d__Bacteria;p__Actinobacteriota;c__Coriobacteriia;o__OPB41;f__UBA2279;g__UBA2286;s__UBA2286 sp002841355	PHFB01000013.1_23	PHFB01000013.1	29180..31102 (-1)	641	SP(Sec/SPI)	1	PBP_dimer (PF03717) + Transpeptidase (PF00905)	penicillin-binding protein 2 [EC:3.4.16.4] (K05515)	-	-
GB_GCA_002841355.1	d__Bacteria;p__Actinobacteriota;c__Coriobacteriia;o__OPB41;f__UBA2279;g__UBA2286;s__UBA2286 sp002841355	PHFB01000013.1_24	PHFB01000013.1	31154..31666 (-1)	171	OTHER	5	MreD (PF04093)	rod shape-determining protein MreD (K03571)	-	-
GB_GCA_002841355.1	d__Bacteria;p__Actinobacteriota;c__Coriobacteriia;o__OPB41;f__UBA2279;g__UBA2286;s__UBA2286 sp002841355	PHFB01000013.1_25	PHFB01000013.1	31663..32520 (-1)	286	OTHER	1	MreC (PF04085)	rod shape-determining protein MreC (K03570)	-	-
GB_GCA_002841355.1	d__Bacteria;p__Actinobacteriota;c__Coriobacteriia;o__OPB41;f__UBA2279;g__UBA2286;s__UBA2286 sp002841355	PHFB01000013.1_26	PHFB01000013.1	32533..33573 (-1)	347	OTHER	0	MreB_Mbl (PF06723)	rod shape-determining protein MreB and related proteins (K03569)	-	-
GB_GCA_002841355.1	d__Bacteria;p__Actinobacteriota;c__Coriobacteriia;o__OPB41;f__UBA2279;g__UBA2286;s__UBA2286 sp002841355	PHFB01000013.1_27	PHFB01000013.1	33779..34441 (-1)	221	OTHER	0	RadC (PF04002)	DNA repair protein RadC (K03630)	-	-
GB_GCA_002841355.1	d__Bacteria;p__Actinobacteriota;c__Coriobacteriia;o__OPB41;f__UBA2279;g__UBA2286;s__UBA2286 sp002841355	PHFB01000013.1_28	PHFB01000013.1	34460..35014 (-1)	185	OTHER	5	Hpre_diP_synt_I (PF07456)	riboflavin transporter (K23675)	Hpre_diP_synt_I (PF07456)	EetB
GB_GCA_002841355.1	d__Bacteria;p__Actinobacteriota;c__Coriobacteriia;o__OPB41;f__UBA2279;g__UBA2286;s__UBA2286 sp002841355	PHFB01000013.1_29	PHFB01000013.1	34989..35354 (-1)	122	SP(Sec/SPI)	1	NusG_II (PF07009)	transmembrane sensor (K07165)	NusG_II (PF07009)	EetA
GB_GCA_002841355.1	d__Bacteria;p__Actinobacteriota;c__Coriobacteriia;o__OPB41;f__UBA2279;g__UBA2286;s__UBA2286 sp002841355	PHFB01000013.1_30	PHFB01000013.1	35358..36245 (-1)	296	SP(Sec/SPI)	0	FeS (PF04060) + Fer4 (PF00037) + Fer4 (PF00037) + Fer4 (PF00037) + Fer4 (PF00037)	Na+-translocating ferredoxin:NAD+ oxidoreductase subunit B [EC:7.2.1.2] (K03616) + Na+-translocating ferredoxin:NAD+ oxidoreductase subunit B [EC:7.2.1.2] (K03616)	K03616 (Na+-translocating ferredoxin:NAD+ oxidoreductase subunit B [EC:7.2.1.2])	Rnf
GB_GCA_002841355.1	d__Bacteria;p__Actinobacteriota;c__Coriobacteriia;o__OPB41;f__UBA2279;g__UBA2286;s__UBA2286 sp002841355	PHFB01000013.1_31	PHFB01000013.1	36256..36876 (-1)	207	OTHER	6	Rnf-Nqr (PF02508)	Na+-translocating ferredoxin:NAD+ oxidoreductase subunit A (K03617)	-	-
GB_GCA_002841355.1	d__Bacteria;p__Actinobacteriota;c__Coriobacteriia;o__OPB41;f__UBA2279;g__UBA2286;s__UBA2286 sp002841355	PHFB01000013.1_32	PHFB01000013.1	36878..37501 (-1)	208	OTHER	6	Rnf-Nqr (PF02508)	Na+-translocating ferredoxin:NAD+ oxidoreductase subunit E (K03613)	-	-
GB_GCA_002841355.1	d__Bacteria;p__Actinobacteriota;c__Coriobacteriia;o__OPB41;f__UBA2279;g__UBA2286;s__UBA2286 sp002841355	PHFB01000013.1_33	PHFB01000013.1	37501..38088 (-1)	196	SP(Sec/SPI)	1	FMN_bind (PF04205)	Na+-translocating ferredoxin:NAD+ oxidoreductase subunit G (K03612)	Fmn_Bind (pplA)	Rnf
GB_GCA_002841355.1	d__Bacteria;p__Actinobacteriota;c__Coriobacteriia;o__OPB41;f__UBA2279;g__UBA2286;s__UBA2286 sp002841355	PHFB01000013.1_34	PHFB01000013.1	38078..39088 (-1)	337	OTHER	6	NQR2_RnfD_RnfE (PF03116)	Na+-translocating ferredoxin:NAD+ oxidoreductase subunit D [EC:7.2.1.2] (K03614)	-	-
GB_GCA_002841355.1	d__Bacteria;p__Actinobacteriota;c__Coriobacteriia;o__OPB41;f__UBA2279;g__UBA2286;s__UBA2286 sp002841355	PHFB01000013.1_35	PHFB01000013.1	39085..40383 (-1)	433	OTHER	0	RnfC_N (PF13375) + Complex1_51K (PF01512) + SLBB (PF10531) + Fer4_8 (PF13183) + Fer4_8 (PF13183)	Na+-translocating ferredoxin:NAD+ oxidoreductase subunit C [EC:7.2.1.2] (K03615)	-	-
GB_GCA_002841355.1	d__Bacteria;p__Actinobacteriota;c__Coriobacteriia;o__OPB41;f__UBA2279;g__UBA2286;s__UBA2286 sp002841355	PHFB01000013.1_36	PHFB01000013.1	40505..41767 (-1)	421	OTHER	0	NiFeSe_Hases (PF00374) + NiFeSe_Hases (PF00374)	sulfhydrogenase subunit alpha [EC:1.12.1.3 1.12.1.5] (K17993)	-	-
GB_GCA_002841355.1	d__Bacteria;p__Actinobacteriota;c__Coriobacteriia;o__OPB41;f__UBA2279;g__UBA2286;s__UBA2286 sp002841355	PHFB01000013.1_37	PHFB01000013.1	41764..42507 (-1)	248	OTHER	0	Oxidored_q6 (PF01058)	sulfhydrogenase subunit delta [EC:1.12.1.3 1.12.1.5] (K17994)	-	-
GB_GCA_002841355.1	d__Bacteria;p__Actinobacteriota;c__Coriobacteriia;o__OPB41;f__UBA2279;g__UBA2286;s__UBA2286 sp002841355	PHFB01000013.1_38	PHFB01000013.1	42508..43371 (-1)	288	OTHER	0	FAD_binding_6 (PF00970) + NAD_binding_1 (PF00175) + DHODB_Fe-S_bind (PF10418)	sulfhydrogenase subunit gamma (sulfur reductase) [EC:1.12.98.4] (K17995)	-	-
GB_GCA_004321925.1	d__Bacteria;p__Nitrospirota;c__Thermodesulfovibrionia;o__Thermodesulfovibrionales;f__UBA6898;g__PALSA-1316;s__PALSA-1316 sp004321925	SCQH01000010.1_1	SCQH01000010.1	3..704 (1)	234	OTHER	0	ABC_tran (PF00005) + BCA_ABC_TP_C (PF12399)	excinuclease ABC subunit A (K03701)	-	-
GB_GCA_004321925.1	d__Bacteria;p__Nitrospirota;c__Thermodesulfovibrionia;o__Thermodesulfovibrionales;f__UBA6898;g__PALSA-1316;s__PALSA-1316 sp004321925	SCQH01000010.1_2	SCQH01000010.1	701..1753 (1)	351	LIPO(Sec/SPII)	1	ApbE (PF02424)	FAD:protein FMN transferase [EC:2.7.1.180] (K03734)	ApbE (fmnB)	-
GB_GCA_004321925.1	d__Bacteria;p__Nitrospirota;c__Thermodesulfovibrionia;o__Thermodesulfovibrionales;f__UBA6898;g__PALSA-1316;s__PALSA-1316 sp004321925	SCQH01000010.1_3	SCQH01000010.1	1737..2123 (1)	129	OTHER	1	NusG_II (PF07009)	Na	NusG_II (PF07009)	EetA
GB_GCA_004321925.1	d__Bacteria;p__Nitrospirota;c__Thermodesulfovibrionia;o__Thermodesulfovibrionales;f__UBA6898;g__PALSA-1316;s__PALSA-1316 sp004321925	SCQH01000010.1_4	SCQH01000010.1	2107..2622 (1)	172	OTHER	5	Hpre_diP_synt_I (PF07456)	heptaprenyl diphosphate synthase [EC:2.5.1.30] (K00805)	Hpre_diP_synt_I (PF07456)	EetB
GB_GCA_004321925.1	d__Bacteria;p__Nitrospirota;c__Thermodesulfovibrionia;o__Thermodesulfovibrionales;f__UBA6898;g__PALSA-1316;s__PALSA-1316 sp004321925	SCQH01000010.1_5	SCQH01000010.1	2636..2815 (1)	60	OTHER	0	YacG (PF03884)	uncharacterized protein (K09862)	-	-
GB_GCA_004321925.1	d__Bacteria;p__Nitrospirota;c__Thermodesulfovibrionia;o__Thermodesulfovibrionales;f__UBA6898;g__PALSA-1316;s__PALSA-1316 sp004321925	SCQH01000010.1_6	SCQH01000010.1	2846..3649 (1)	268	OTHER	0	DapB_N (PF01113) + DapB_C (PF05173)	4-hydroxy-tetrahydrodipicolinate reductase [EC:1.17.1.8] (K00215)	-	-
GB_GCA_004321925.1	d__Bacteria;p__Nitrospirota;c__Thermodesulfovibrionia;o__Thermodesulfovibrionales;f__UBA6898;g__PALSA-1316;s__PALSA-1316 sp004321925	SCQH01000010.1_7	SCQH01000010.1	3656..3814 (-1)	53	OTHER	0	Rubredoxin (PF00301)	anaerobic nitric oxide reductase flavorubredoxin (K12264)	-	-
GB_GCA_004321925.1	d__Bacteria;p__Nitrospirota;c__Thermodesulfovibrionia;o__Thermodesulfovibrionales;f__UBA6898;g__PALSA-1316;s__PALSA-1316 sp004321925	SCQH01000010.1_8	SCQH01000010.1	3976..4605 (1)	210	OTHER	0	zf-dskA_traR (PF01258)	DnaK suppressor protein (K06204)	-	-
GB_GCA_004321925.1	d__Bacteria;p__Nitrospirota;c__Thermodesulfovibrionia;o__Thermodesulfovibrionales;f__UBA6898;g__PALSA-1316;s__PALSA-1316 sp004321925	SCQH01000010.1_9	SCQH01000010.1	4620..5354 (-1)	245	OTHER	0	PAS_3 (PF08447)	diguanylate cyclase [EC:2.7.7.65] (K21084)	-	-
RS_GCF_000424065.1	d__Bacteria;p__Firmicutes_C;c__Negativicutes;o__Selenomonadales;f__Selenomonadaceae;g__Selenomonas_A;s__Selenomonas_A ruminantium	NZ_AUJE01000015.1_60	NZ_AUJE01000015.1	68640..69446 (-1)	269	OTHER	0	Hydrolase_3 (PF08282)	5-amino-6-(5-phospho-D-ribitylamino)uracil phosphatase [EC:3.1.3.104] (K21064)	-	-
RS_GCF_000424065.1	d__Bacteria;p__Firmicutes_C;c__Negativicutes;o__Selenomonadales;f__Selenomonadaceae;g__Selenomonas_A;s__Selenomonas_A ruminantium	NZ_AUJE01000015.1_61	NZ_AUJE01000015.1	69598..70068 (1)	157	SP(Sec/SPI)	1	Na	Na	-	-
RS_GCF_000424065.1	d__Bacteria;p__Firmicutes_C;c__Negativicutes;o__Selenomonadales;f__Selenomonadaceae;g__Selenomonas_A;s__Selenomonas_A ruminantium	NZ_AUJE01000015.1_62	NZ_AUJE01000015.1	70385..70654 (1)	90	OTHER	0	Na	Na	-	-
RS_GCF_000424065.1	d__Bacteria;p__Firmicutes_C;c__Negativicutes;o__Selenomonadales;f__Selenomonadaceae;g__Selenomonas_A;s__Selenomonas_A ruminantium	NZ_AUJE01000015.1_63	NZ_AUJE01000015.1	70647..70928 (1)	94	OTHER	0	DUF4160 (PF13711)	Na	-	-
RS_GCF_000424065.1	d__Bacteria;p__Firmicutes_C;c__Negativicutes;o__Selenomonadales;f__Selenomonadaceae;g__Selenomonas_A;s__Selenomonas_A ruminantium	NZ_AUJE01000015.1_64	NZ_AUJE01000015.1	71203..72309 (-1)	369	OTHER	0	Ala_racemase_N (PF01168) + Ala_racemase_C (PF00842)	alanine racemase [EC:5.1.1.1] (K01775)	-	-
RS_GCF_000424065.1	d__Bacteria;p__Firmicutes_C;c__Negativicutes;o__Selenomonadales;f__Selenomonadaceae;g__Selenomonas_A;s__Selenomonas_A ruminantium	NZ_AUJE01000015.1_65	NZ_AUJE01000015.1	72385..72747 (1)	121	SP(Sec/SPI)	0	NusG_II (PF07009)	Na	NusG_II (PF07009)	EetA
RS_GCF_000424065.1	d__Bacteria;p__Firmicutes_C;c__Negativicutes;o__Selenomonadales;f__Selenomonadaceae;g__Selenomonas_A;s__Selenomonas_A ruminantium	NZ_AUJE01000015.1_66	NZ_AUJE01000015.1	72751..73272 (1)	174	OTHER	5	Hpre_diP_synt_I (PF07456)	heptaprenyl diphosphate synthase [EC:2.5.1.30] (K00805)	Hpre_diP_synt_I (PF07456)	EetB
RS_GCF_000424065.1	d__Bacteria;p__Firmicutes_C;c__Negativicutes;o__Selenomonadales;f__Selenomonadaceae;g__Selenomonas_A;s__Selenomonas_A ruminantium	NZ_AUJE01000015.1_67	NZ_AUJE01000015.1	73383..73943 (1)	187	OTHER	0	Na	uncharacterized protein (K06951)	-	-
RS_GCF_000424065.1	d__Bacteria;p__Firmicutes_C;c__Negativicutes;o__Selenomonadales;f__Selenomonadaceae;g__Selenomonas_A;s__Selenomonas_A ruminantium	NZ_AUJE01000015.1_68	NZ_AUJE01000015.1	74177..75889 (-1)	571	OTHER	0	PEP-utilisers_N (PF05524) + PEP-utilizers (PF00391) + PEP-utilizers_C (PF02896)	phosphotransferase system, enzyme I, PtsI [EC:2.7.3.9] (K08483)	-	-
RS_GCF_000424065.1	d__Bacteria;p__Firmicutes_C;c__Negativicutes;o__Selenomonadales;f__Selenomonadaceae;g__Selenomonas_A;s__Selenomonas_A ruminantium	NZ_AUJE01000015.1_69	NZ_AUJE01000015.1	76006..76272 (-1)	89	OTHER	0	PTS-HPr (PF00381)	phosphocarrier protein (K11189)	-	-
RS_GCF_000424065.1	d__Bacteria;p__Firmicutes_C;c__Negativicutes;o__Selenomonadales;f__Selenomonadaceae;g__Selenomonas_A;s__Selenomonas_A ruminantium	NZ_AUJE01000015.1_70	NZ_AUJE01000015.1	76575..78263 (-1)	563	OTHER	0	PTS-HPr (PF00381) + PAS (PF00989) + Sigma54_activat (PF00158) + HTH_50 (PF18024)	phosphocarrier protein HPr (K02784) + two-component system, NtrC family, response regulator HydG (K07713)	-	-
RS_GCF_000424065.1	d__Bacteria;p__Firmicutes_C;c__Negativicutes;o__Selenomonadales;f__Selenomonadaceae;g__Selenomonas_A;s__Selenomonas_A ruminantium	NZ_AUJE01000015.1_71	NZ_AUJE01000015.1	78342..79628 (-1)	429	OTHER	0	Adenylsucc_synt (PF00709)	adenylosuccinate synthase [EC:6.3.4.4] (K01939)	-	-
GB_GCA_900315615.1	d__Bacteria;p__Firmicutes_C;c__Negativicutes;o__Selenomonadales;f__Selenomonadaceae;g__RUG114;s__RUG114 sp900315615	OMZT01000070.1_1	OMZT01000070.1	369..1697 (1)	443	LIPO(Sec/SPII)	12	MFS_1 (PF07690)	MFS transporter, ACS family, tartrate transporter (K13021)	-	-
GB_GCA_900315615.1	d__Bacteria;p__Firmicutes_C;c__Negativicutes;o__Selenomonadales;f__Selenomonadaceae;g__RUG114;s__RUG114 sp900315615	OMZT01000070.1_2	OMZT01000070.1	1858..2679 (1)	274	OTHER	0	zf-NADH-PPase (PF09297) + NUDIX (PF00293)	NAD+ diphosphatase [EC:3.6.1.22] (K03426)	-	-
GB_GCA_900315615.1	d__Bacteria;p__Firmicutes_C;c__Negativicutes;o__Selenomonadales;f__Selenomonadaceae;g__RUG114;s__RUG114 sp900315615	OMZT01000070.1_3	OMZT01000070.1	2755..3993 (-1)	413	TAT(Tat/SPI)	0	Pur_ac_phosph_N (PF16656) + Metallophos (PF00149)	acid phosphatase type 7 (K22390)	-	-
GB_GCA_900315615.1	d__Bacteria;p__Firmicutes_C;c__Negativicutes;o__Selenomonadales;f__Selenomonadaceae;g__RUG114;s__RUG114 sp900315615	OMZT01000070.1_4	OMZT01000070.1	4151..4804 (1)	218	OTHER	1	LapA_dom (PF06305)	lipopolysaccharide assembly protein A (K08992)	-	-
GB_GCA_900315615.1	d__Bacteria;p__Firmicutes_C;c__Negativicutes;o__Selenomonadales;f__Selenomonadaceae;g__RUG114;s__RUG114 sp900315615	OMZT01000070.1_5	OMZT01000070.1	4779..5282 (-1)	168	OTHER	4	Hpre_diP_synt_I (PF07456)	heptaprenyl diphosphate synthase [EC:2.5.1.30] (K00805)	Hpre_diP_synt_I (PF07456)	EetB
GB_GCA_900315615.1	d__Bacteria;p__Firmicutes_C;c__Negativicutes;o__Selenomonadales;f__Selenomonadaceae;g__RUG114;s__RUG114 sp900315615	OMZT01000070.1_6	OMZT01000070.1	5385..6353 (1)	323	SP(Sec/SPI)	0	TPR_16 (PF13432) + TPR_16 (PF13432)	protein O-GlcNAc transferase [EC:2.4.1.255] (K09667)	-	-
GB_GCA_900315615.1	d__Bacteria;p__Firmicutes_C;c__Negativicutes;o__Selenomonadales;f__Selenomonadaceae;g__RUG114;s__RUG114 sp900315615	OMZT01000070.1_7	OMZT01000070.1	6630..7541 (1)	304	OTHER	0	NadA (PF02445)	quinolinate synthase [EC:2.5.1.72] (K03517)	-	-
GB_GCA_900315615.1	d__Bacteria;p__Firmicutes_C;c__Negativicutes;o__Selenomonadales;f__Selenomonadaceae;g__RUG114;s__RUG114 sp900315615	OMZT01000070.1_8	OMZT01000070.1	7565..9199 (1)	545	OTHER	1	FAD_binding_2 (PF00890) + Succ_DH_flav_C (PF02910)	L-aspartate oxidase [EC:1.4.3.16] (K00278)	FAD_binding_2 (PF00890)	-
GB_GCA_900315615.1	d__Bacteria;p__Firmicutes_C;c__Negativicutes;o__Selenomonadales;f__Selenomonadaceae;g__RUG114;s__RUG114 sp900315615	OMZT01000070.1_9	OMZT01000070.1	9246..10106 (1)	287	OTHER	0	QRPTase_N (PF02749) + QRPTase_C (PF01729)	nicotinate-nucleotide pyrophosphorylase (carboxylating) [EC:2.4.2.19] (K00767)	-	-
RS_GCF_000025725.1	d__Bacteria;p__Deferribacterota;c__Deferribacteres;o__Deferribacterales;f__Denitrovibrionaceae;g__Denitrovibrio;s__Denitrovibrio acetiphilus	NC_013943.1_1186	NC_013943.1	1236157..1236633 (1)	159	OTHER	0	MafB19-deam (PF14437)	tRNA(adenine34) deaminase [EC:3.5.4.33] (K11991)	-	-
RS_GCF_000025725.1	d__Bacteria;p__Deferribacterota;c__Deferribacteres;o__Deferribacterales;f__Denitrovibrionaceae;g__Denitrovibrio;s__Denitrovibrio acetiphilus	NC_013943.1_1187	NC_013943.1	1236630..1237001 (-1)	124	OTHER	0	PilZ (PF07238)	mannuronan synthase [EC:2.4.1.33] (K19291)	-	-
RS_GCF_000025725.1	d__Bacteria;p__Deferribacterota;c__Deferribacteres;o__Deferribacterales;f__Denitrovibrionaceae;g__Denitrovibrio;s__Denitrovibrio acetiphilus	NC_013943.1_1188	NC_013943.1	1237143..1239089 (-1)	649	OTHER	0	PriA_3primeBD (PF17764) + ResIII (PF04851) + PriA_CRR (PF18319) + Helicase_C (PF00271) + PriA_C (PF18074)	primosomal protein N' (replication factor Y) (superfamily II helicase) [EC:3.6.4.-] (K04066)	-	-
RS_GCF_000025725.1	d__Bacteria;p__Deferribacterota;c__Deferribacteres;o__Deferribacterales;f__Denitrovibrionaceae;g__Denitrovibrio;s__Denitrovibrio acetiphilus	NC_013943.1_1189	NC_013943.1	1239086..1240618 (-1)	511	OTHER	2	AMP-binding (PF00501) + AMP-binding_C (PF13193)	fatty-acyl-CoA synthase [EC:6.2.1.-] (K00666)	-	-
RS_GCF_000025725.1	d__Bacteria;p__Deferribacterota;c__Deferribacteres;o__Deferribacterales;f__Denitrovibrionaceae;g__Denitrovibrio;s__Denitrovibrio acetiphilus	NC_013943.1_1190	NC_013943.1	1240608..1241210 (-1)	201	OTHER	0	Maf (PF02545)	septum formation protein (K06287)	-	-
RS_GCF_000025725.1	d__Bacteria;p__Deferribacterota;c__Deferribacteres;o__Deferribacterales;f__Denitrovibrionaceae;g__Denitrovibrio;s__Denitrovibrio acetiphilus	NC_013943.1_1191	NC_013943.1	1241201..1241716 (-1)	172	OTHER	5	Hpre_diP_synt_I (PF07456)	riboflavin transporter (K23675)	Hpre_diP_synt_I (PF07456)	EetB
RS_GCF_000025725.1	d__Bacteria;p__Deferribacterota;c__Deferribacteres;o__Deferribacterales;f__Denitrovibrionaceae;g__Denitrovibrio;s__Denitrovibrio acetiphilus	NC_013943.1_1192	NC_013943.1	1241697..1242041 (-1)	115	OTHER	1	NusG_II (PF07009)	Na	NusG_II (PF07009)	EetA
RS_GCF_000025725.1	d__Bacteria;p__Deferribacterota;c__Deferribacteres;o__Deferribacterales;f__Denitrovibrionaceae;g__Denitrovibrio;s__Denitrovibrio acetiphilus	NC_013943.1_1193	NC_013943.1	1242028..1242936 (-1)	303	LIPO(Sec/SPII)	0	ApbE (PF02424)	FAD:protein FMN transferase [EC:2.7.1.180] (K03734)	ApbE (fmnB)	-
RS_GCF_000025725.1	d__Bacteria;p__Deferribacterota;c__Deferribacteres;o__Deferribacterales;f__Denitrovibrionaceae;g__Denitrovibrio;s__Denitrovibrio acetiphilus	NC_013943.1_1194	NC_013943.1	1242897..1243880 (-1)	328	OTHER	0	Radical_SAM (PF04055)	pyruvate formate lyase activating enzyme [EC:1.97.1.4] (K04069)	-	-
RS_GCF_000025725.1	d__Bacteria;p__Deferribacterota;c__Deferribacteres;o__Deferribacterales;f__Denitrovibrionaceae;g__Denitrovibrio;s__Denitrovibrio acetiphilus	NC_013943.1_1195	NC_013943.1	1243887..1244861 (-1)	325	OTHER	0	polyprenyl_synt (PF00348)	octaprenyl-diphosphate synthase [EC:2.5.1.90] (K02523)	-	-
RS_GCF_000025725.1	d__Bacteria;p__Deferribacterota;c__Deferribacteres;o__Deferribacterales;f__Denitrovibrionaceae;g__Denitrovibrio;s__Denitrovibrio acetiphilus	NC_013943.1_1196	NC_013943.1	1244990..1245664 (1)	225	OTHER	0	Na	Na	-	-
RS_GCF_000025725.1	d__Bacteria;p__Deferribacterota;c__Deferribacteres;o__Deferribacterales;f__Denitrovibrionaceae;g__Denitrovibrio;s__Denitrovibrio acetiphilus	NC_013943.1_1197	NC_013943.1	1245661..1246041 (1)	127	OTHER	0	Ribonuc_L-PSP (PF01042)	2-iminobutanoate/2-iminopropanoate deaminase [EC:3.5.99.10] (K09022)	-	-
GB_GCA_002382805.1	d__Bacteria;p__Firmicutes_A;c__Clostridia;o__Lachnospirales;f__Vallitaleaceae;g__UBA1351;s__UBA1351 sp002382805	DGAD01000007.1_134	DGAD01000007.1	162194..162748 (1)	185	OTHER	0	Metallophos_2 (PF12850)	uncharacterized protein (K07095)	-	-
GB_GCA_002382805.1	d__Bacteria;p__Firmicutes_A;c__Clostridia;o__Lachnospirales;f__Vallitaleaceae;g__UBA1351;s__UBA1351 sp002382805	DGAD01000007.1_135	DGAD01000007.1	162738..163565 (-1)	276	OTHER	4	DUF1189 (PF06691)	Na	-	-
GB_GCA_002382805.1	d__Bacteria;p__Firmicutes_A;c__Clostridia;o__Lachnospirales;f__Vallitaleaceae;g__UBA1351;s__UBA1351 sp002382805	DGAD01000007.1_136	DGAD01000007.1	163734..164873 (1)	380	OTHER	0	THUMP (PF02926) + UPF0020 (PF01170)	putative N6-adenine-specific DNA methylase [EC:2.1.1.-] (K07444)	-	-
GB_GCA_002382805.1	d__Bacteria;p__Firmicutes_A;c__Clostridia;o__Lachnospirales;f__Vallitaleaceae;g__UBA1351;s__UBA1351 sp002382805	DGAD01000007.1_137	DGAD01000007.1	164889..166520 (1)	544	SP(Sec/SPI)	1	Cu_amine_oxidN1 (PF07833) + Peptidase_C1 (PF00112) + Lectin_like (PF18560)	cathepsin K [EC:3.4.22.38] (K01371)	-	-
GB_GCA_002382805.1	d__Bacteria;p__Firmicutes_A;c__Clostridia;o__Lachnospirales;f__Vallitaleaceae;g__UBA1351;s__UBA1351 sp002382805	DGAD01000007.1_138	DGAD01000007.1	166536..167465 (1)	310	OTHER	0	Hydrolase_4 (PF12146)	lysophospholipase [EC:3.1.1.5] (K01048)	-	-
GB_GCA_002382805.1	d__Bacteria;p__Firmicutes_A;c__Clostridia;o__Lachnospirales;f__Vallitaleaceae;g__UBA1351;s__UBA1351 sp002382805	DGAD01000007.1_139	DGAD01000007.1	167452..167814 (1)	121	OTHER	1	NusG_II (PF07009)	Na	NusG_II (PF07009)	EetA
GB_GCA_002382805.1	d__Bacteria;p__Firmicutes_A;c__Clostridia;o__Lachnospirales;f__Vallitaleaceae;g__UBA1351;s__UBA1351 sp002382805	DGAD01000007.1_140	DGAD01000007.1	167798..168322 (1)	175	OTHER	5	Hpre_diP_synt_I (PF07456)	heptaprenyl diphosphate synthase [EC:2.5.1.30] (K00805)	Hpre_diP_synt_I (PF07456)	EetB
GB_GCA_002382805.1	d__Bacteria;p__Firmicutes_A;c__Clostridia;o__Lachnospirales;f__Vallitaleaceae;g__UBA1351;s__UBA1351 sp002382805	DGAD01000007.1_141	DGAD01000007.1	168342..170648 (1)	769	SP(Sec/SPI)	1	Cu_amine_oxidN1 (PF07833) + AMIN (PF11741) + Amidase_3 (PF01520)	N-acetylmuramoyl-L-alanine amidase [EC:3.5.1.28] (K01448)	-	-
GB_GCA_002382805.1	d__Bacteria;p__Firmicutes_A;c__Clostridia;o__Lachnospirales;f__Vallitaleaceae;g__UBA1351;s__UBA1351 sp002382805	DGAD01000007.1_142	DGAD01000007.1	170655..171644 (1)	330	OTHER	0	HTH_11 (PF08279) + BPL_LplA_LipB (PF03099) + BPL_C (PF02237)	BirA family transcriptional regulator, biotin operon repressor / biotin---[acetyl-CoA-carboxylase] ligase [EC:6.3.4.15] (K03524)	-	-
GB_GCA_002382805.1	d__Bacteria;p__Firmicutes_A;c__Clostridia;o__Lachnospirales;f__Vallitaleaceae;g__UBA1351;s__UBA1351 sp002382805	DGAD01000007.1_143	DGAD01000007.1	171660..172001 (1)	114	OTHER	0	Na	Na	-	-
GB_GCA_002382805.1	d__Bacteria;p__Firmicutes_A;c__Clostridia;o__Lachnospirales;f__Vallitaleaceae;g__UBA1351;s__UBA1351 sp002382805	DGAD01000007.1_144	DGAD01000007.1	172077..172688 (1)	204	OTHER	5	ECF_trnsprt (PF12822)	thiamine transporter (K16789)	-	-
GB_GCA_002382805.1	d__Bacteria;p__Firmicutes_A;c__Clostridia;o__Lachnospirales;f__Vallitaleaceae;g__UBA1351;s__UBA1351 sp002382805	DGAD01000007.1_145	DGAD01000007.1	172774..173544 (1)	257	OTHER	0	Pan_kinase (PF03309)	type III pantothenate kinase [EC:2.7.1.33] (K03525)	-	-
GB_GCA_002308255.1	d__Bacteria;p__Firmicutes_A;c__Clostridia;o__Lachnospirales;f__Lachnospiraceae;g__UBA1066_A;s__UBA1066_A sp002308255	DBVZ01000141.1_21	DBVZ01000141.1	19638..22139 (1)	834	OTHER	0	A_deaminase (PF00962)	adenosine deaminase [EC:3.5.4.4] (K01488)	-	-
GB_GCA_002308255.1	d__Bacteria;p__Firmicutes_A;c__Clostridia;o__Lachnospirales;f__Lachnospiraceae;g__UBA1066_A;s__UBA1066_A sp002308255	DBVZ01000141.1_22	DBVZ01000141.1	22129..22773 (1)	215	OTHER	0	SAM_MT (PF04445)	16S rRNA (guanine1516-N2)-methyltransferase [EC:2.1.1.242] (K15984)	-	-
GB_GCA_002308255.1	d__Bacteria;p__Firmicutes_A;c__Clostridia;o__Lachnospirales;f__Lachnospiraceae;g__UBA1066_A;s__UBA1066_A sp002308255	DBVZ01000141.1_23	DBVZ01000141.1	22882..23637 (1)	252	OTHER	0	Abhydrolase_1 (PF00561)	acylglycerol lipase [EC:3.1.1.23] (K01054) + abhydrolase domain-containing protein 10 [EC:3.1.1.93] (K13702)	-	-
GB_GCA_002308255.1	d__Bacteria;p__Firmicutes_A;c__Clostridia;o__Lachnospirales;f__Lachnospiraceae;g__UBA1066_A;s__UBA1066_A sp002308255	DBVZ01000141.1_24	DBVZ01000141.1	23733..24596 (1)	288	OTHER	0	HTH_3 (PF01381) + HD_4 (PF13328)	HTH-type transcriptional regulator, quorum sensing regulator NprR (K20480) + GTP diphosphokinase / guanosine-3',5'-bis(diphosphate) 3'-diphosphatase [EC:2.7.6.5 3.1.7.2] (K01139)	-	-
GB_GCA_002308255.1	d__Bacteria;p__Firmicutes_A;c__Clostridia;o__Lachnospirales;f__Lachnospiraceae;g__UBA1066_A;s__UBA1066_A sp002308255	DBVZ01000141.1_25	DBVZ01000141.1	24606..25655 (1)	350	LIPO(Sec/SPII)	0	LPAM_1 (PF08139) + ApbE (PF02424)	FAD:protein FMN transferase [EC:2.7.1.180] (K03734)	ApbE (fmnB)	-
GB_GCA_002308255.1	d__Bacteria;p__Firmicutes_A;c__Clostridia;o__Lachnospirales;f__Lachnospiraceae;g__UBA1066_A;s__UBA1066_A sp002308255	DBVZ01000141.1_26	DBVZ01000141.1	25681..26205 (1)	175	OTHER	5	Hpre_diP_synt_I (PF07456)	heptaprenyl diphosphate synthase [EC:2.5.1.30] (K00805)	Hpre_diP_synt_I (PF07456)	EetB
GB_GCA_002308255.1	d__Bacteria;p__Firmicutes_A;c__Clostridia;o__Lachnospirales;f__Lachnospiraceae;g__UBA1066_A;s__UBA1066_A sp002308255	DBVZ01000141.1_27	DBVZ01000141.1	26342..26794 (-1)	151	OTHER	0	HSP20 (PF00011)	HSP20 family protein (K13993)	-	-
GB_GCA_002308255.1	d__Bacteria;p__Firmicutes_A;c__Clostridia;o__Lachnospirales;f__Lachnospiraceae;g__UBA1066_A;s__UBA1066_A sp002308255	DBVZ01000141.1_28	DBVZ01000141.1	26974..27240 (-1)	89	OTHER	0	Ldh_2 (PF02615)	uncharacterized oxidoreductase [EC:1.1.1.-] (K13574)	-	-
GB_GCA_004555535.1	d__Bacteria;p__Firmicutes_A;c__Clostridia_A;o__Christensenellales;f__CAG-74;g__SFFH01;s__SFFH01 sp004555535	SFHU01000025.1_28	SFHU01000025.1	22077..23579 (1)	501	OTHER	0	FGGY_N (PF00370) + FGGY_C (PF02782)	glycerol kinase [EC:2.7.1.30] (K00864)	-	-
GB_GCA_004555535.1	d__Bacteria;p__Firmicutes_A;c__Clostridia_A;o__Christensenellales;f__CAG-74;g__SFFH01;s__SFFH01 sp004555535	SFHU01000025.1_29	SFHU01000025.1	23617..24372 (1)	252	OTHER	0	MTS (PF05175)	tRNA1Val (adenine37-N6)-methyltransferase [EC:2.1.1.223] (K15460)	-	-
GB_GCA_004555535.1	d__Bacteria;p__Firmicutes_A;c__Clostridia_A;o__Christensenellales;f__CAG-74;g__SFFH01;s__SFFH01 sp004555535	SFHU01000025.1_30	SFHU01000025.1	24387..25208 (-1)	274	OTHER	3	Mrr_cat (PF04471)	restriction system protein (K07448)	-	-
GB_GCA_004555535.1	d__Bacteria;p__Firmicutes_A;c__Clostridia_A;o__Christensenellales;f__CAG-74;g__SFFH01;s__SFFH01 sp004555535	SFHU01000025.1_31	SFHU01000025.1	25402..26577 (1)	392	OTHER	0	CTP_transf_like (PF01467) + HD (PF01966)	nicotinate-nucleotide adenylyltransferase [EC:2.7.7.18] (K00969)	-	-
GB_GCA_004555535.1	d__Bacteria;p__Firmicutes_A;c__Clostridia_A;o__Christensenellales;f__CAG-74;g__SFFH01;s__SFFH01 sp004555535	SFHU01000025.1_32	SFHU01000025.1	26670..27035 (1)	122	OTHER	0	RsfS (PF02410)	ribosome-associated protein (K09710)	-	-
GB_GCA_004555535.1	d__Bacteria;p__Firmicutes_A;c__Clostridia_A;o__Christensenellales;f__CAG-74;g__SFFH01;s__SFFH01 sp004555535	SFHU01000025.1_33	SFHU01000025.1	27051..27662 (1)	204	SP(Sec/SPI)	1	NusG_II (PF07009)	cytoskeleton protein RodZ (K15539)	NusG_II (PF07009)	EetA
GB_GCA_004555535.1	d__Bacteria;p__Firmicutes_A;c__Clostridia_A;o__Christensenellales;f__CAG-74;g__SFFH01;s__SFFH01 sp004555535	SFHU01000025.1_34	SFHU01000025.1	27691..28197 (1)	169	OTHER	5	Hpre_diP_synt_I (PF07456)	heptaprenyl diphosphate synthase [EC:2.5.1.30] (K00805)	Hpre_diP_synt_I (PF07456)	EetB
GB_GCA_004555535.1	d__Bacteria;p__Firmicutes_A;c__Clostridia_A;o__Christensenellales;f__CAG-74;g__SFFH01;s__SFFH01 sp004555535	SFHU01000025.1_35	SFHU01000025.1	28305..28688 (-1)	128	OTHER	0	DegV (PF02645)	uncharacterized protein (K07030)	-	-
GB_GCA_900547625.1	d__Bacteria;p__Firmicutes_A;c__Clostridia;o__Clostridiales;f__Clostridiaceae;g__Clostridium_J;s__Clostridium_J sp900547625	URHK01000001.1_68	URHK01000001.1	65168..67963 (1)	932	OTHER	0	TPR_1 (PF00515)	protein O-mannosyl-transferase [EC:2.4.1.-] (K23424)	-	-
GB_GCA_900547625.1	d__Bacteria;p__Firmicutes_A;c__Clostridia;o__Clostridiales;f__Clostridiaceae;g__Clostridium_J;s__Clostridium_J sp900547625	URHK01000001.1_69	URHK01000001.1	68009..68584 (-1)	192	OTHER	0	TetR_N (PF00440)	TetR/AcrR family transcriptional regulator, repressor of fatR-cypB operon (K22106)	-	-
GB_GCA_900547625.1	d__Bacteria;p__Firmicutes_A;c__Clostridia;o__Clostridiales;f__Clostridiaceae;g__Clostridium_J;s__Clostridium_J sp900547625	URHK01000001.1_70	URHK01000001.1	68734..69045 (1)	104	OTHER	0	DUF3892 (PF13031)	Na	-	-
GB_GCA_900547625.1	d__Bacteria;p__Firmicutes_A;c__Clostridia;o__Clostridiales;f__Clostridiaceae;g__Clostridium_J;s__Clostridium_J sp900547625	URHK01000001.1_71	URHK01000001.1	69191..70231 (-1)	347	LIPO(Sec/SPII)	0	ApbE (PF02424)	FAD:protein FMN transferase [EC:2.7.1.180] (K03734)	ApbE (fmnB)	-
GB_GCA_900547625.1	d__Bacteria;p__Firmicutes_A;c__Clostridia;o__Clostridiales;f__Clostridiaceae;g__Clostridium_J;s__Clostridium_J sp900547625	URHK01000001.1_72	URHK01000001.1	70318..70779 (-1)	154	LIPO(Sec/SPII)	1	FMN_bind (PF04205)	sex pheromone cAD1 (K20379)	Fmn_Bind (pplA)	-
GB_GCA_900547625.1	d__Bacteria;p__Firmicutes_A;c__Clostridia;o__Clostridiales;f__Clostridiaceae;g__Clostridium_J;s__Clostridium_J sp900547625	URHK01000001.1_73	URHK01000001.1	71303..71698 (1)	132	SP(Sec/SPI)	1	NusG_II (PF07009)	Na	NusG_II (PF07009)	EetA
GB_GCA_900547625.1	d__Bacteria;p__Firmicutes_A;c__Clostridia;o__Clostridiales;f__Clostridiaceae;g__Clostridium_J;s__Clostridium_J sp900547625	URHK01000001.1_74	URHK01000001.1	71710..72252 (1)	181	OTHER	5	Hpre_diP_synt_I (PF07456)	heptaprenyl diphosphate synthase [EC:2.5.1.30] (K00805)	Hpre_diP_synt_I (PF07456)	EetB
GB_GCA_900547625.1	d__Bacteria;p__Firmicutes_A;c__Clostridia;o__Clostridiales;f__Clostridiaceae;g__Clostridium_J;s__Clostridium_J sp900547625	URHK01000001.1_75	URHK01000001.1	72343..73707 (1)	455	OTHER	0	SpoVT_C (PF15714) + Sigma54_activat (PF00158) + HTH_8 (PF02954)	arginine utilization regulatory protein (K06714)	-	-
GB_GCA_900547625.1	d__Bacteria;p__Firmicutes_A;c__Clostridia;o__Clostridiales;f__Clostridiaceae;g__Clostridium_J;s__Clostridium_J sp900547625	URHK01000001.1_76	URHK01000001.1	74110..75288 (1)	393	OTHER	0	Thiolase_N (PF00108) + Thiolase_C (PF02803)	acetyl-CoA C-acetyltransferase [EC:2.3.1.9] (K00626)	-	-
GB_GCA_900547625.1	d__Bacteria;p__Firmicutes_A;c__Clostridia;o__Clostridiales;f__Clostridiaceae;g__Clostridium_J;s__Clostridium_J sp900547625	URHK01000001.1_77	URHK01000001.1	75730..76311 (1)	194	OTHER	0	SRAP (PF02586)	Na	-	-
GB_GCA_900547625.1	d__Bacteria;p__Firmicutes_A;c__Clostridia;o__Clostridiales;f__Clostridiaceae;g__Clostridium_J;s__Clostridium_J sp900547625	URHK01000001.1_78	URHK01000001.1	76416..77468 (1)	351	OTHER	1	Na	tyrosyl-DNA phosphodiesterase 2 [EC:3.1.4.-] (K19619)	-	-
GB_GCA_900547625.1	d__Bacteria;p__Firmicutes_A;c__Clostridia;o__Clostridiales;f__Clostridiaceae;g__Clostridium_J;s__Clostridium_J sp900547625	URHK01000001.1_79	URHK01000001.1	77548..78126 (1)	193	OTHER	0	Flavodoxin_2 (PF02525)	NAD(P)H dehydrogenase (quinone) [EC:1.6.5.2] (K00355)	-	-
GB_GCA_002323245.1	d__Bacteria;p__Proteobacteria;c__Zetaproteobacteria;o__Mariprofundales;f__Mariprofundaceae;g__Ghiorsea;s__Ghiorsea sp002323245	DCPU01000019.1_2	DCPU01000019.1	1239..2594 (1)	452	SP(Sec/SPI)	0	OEP (PF02321) + OEP (PF02321)	outer membrane protein (K12340)	-	-
GB_GCA_002323245.1	d__Bacteria;p__Proteobacteria;c__Zetaproteobacteria;o__Mariprofundales;f__Mariprofundaceae;g__Ghiorsea;s__Ghiorsea sp002323245	DCPU01000019.1_3	DCPU01000019.1	2591..3664 (1)	358	LIPO(Sec/SPII)	0	Biotin_lipoyl_2 (PF13533) + HlyD_3 (PF13437)	membrane fusion protein, multidrug efflux system (K03585)	-	-
GB_GCA_002323245.1	d__Bacteria;p__Proteobacteria;c__Zetaproteobacteria;o__Mariprofundales;f__Mariprofundaceae;g__Ghiorsea;s__Ghiorsea sp002323245	DCPU01000019.1_4	DCPU01000019.1	3667..6975 (1)	1103	OTHER	11	ACR_tran (PF00873)	hydrophobic/amphiphilic exporter-1 (mainly G- bacteria), HAE1 family (K03296)	-	-
GB_GCA_002323245.1	d__Bacteria;p__Proteobacteria;c__Zetaproteobacteria;o__Mariprofundales;f__Mariprofundaceae;g__Ghiorsea;s__Ghiorsea sp002323245	DCPU01000019.1_5	DCPU01000019.1	7033..8160 (1)	376	OTHER	0	Pyr_redox_2 (PF07992)	sulfide:quinone oxidoreductase [EC:1.8.5.4] (K17218)	-	-
GB_GCA_002323245.1	d__Bacteria;p__Proteobacteria;c__Zetaproteobacteria;o__Mariprofundales;f__Mariprofundaceae;g__Ghiorsea;s__Ghiorsea sp002323245	DCPU01000019.1_6	DCPU01000019.1	8221..9576 (-1)	452	OTHER	0	GCS2 (PF04107)	glutamate--cysteine ligase [EC:6.3.2.2] (K01919)	-	-
GB_GCA_002323245.1	d__Bacteria;p__Proteobacteria;c__Zetaproteobacteria;o__Mariprofundales;f__Mariprofundaceae;g__Ghiorsea;s__Ghiorsea sp002323245	DCPU01000019.1_7	DCPU01000019.1	9674..10123 (1)	150	OTHER	1	NusG_II (PF07009)	Na	NusG_II (PF07009)	EetA
GB_GCA_002323245.1	d__Bacteria;p__Proteobacteria;c__Zetaproteobacteria;o__Mariprofundales;f__Mariprofundaceae;g__Ghiorsea;s__Ghiorsea sp002323245	DCPU01000019.1_8	DCPU01000019.1	10120..10653 (1)	178	OTHER	5	Hpre_diP_synt_I (PF07456)	heptaprenyl diphosphate synthase [EC:2.5.1.30] (K00805)	Hpre_diP_synt_I (PF07456)	EetB
GB_GCA_002323245.1	d__Bacteria;p__Proteobacteria;c__Zetaproteobacteria;o__Mariprofundales;f__Mariprofundaceae;g__Ghiorsea;s__Ghiorsea sp002323245	DCPU01000019.1_9	DCPU01000019.1	10650..11198 (1)	183	OTHER	0	DUF924 (PF06041)	Na	-	-
GB_GCA_002323245.1	d__Bacteria;p__Proteobacteria;c__Zetaproteobacteria;o__Mariprofundales;f__Mariprofundaceae;g__Ghiorsea;s__Ghiorsea sp002323245	DCPU01000019.1_10	DCPU01000019.1	11264..11746 (1)	161	OTHER	0	GyrI-like (PF06445)	probable transcriptional regulator (K07471)	-	-
GB_GCA_002323245.1	d__Bacteria;p__Proteobacteria;c__Zetaproteobacteria;o__Mariprofundales;f__Mariprofundaceae;g__Ghiorsea;s__Ghiorsea sp002323245	DCPU01000019.1_11	DCPU01000019.1	11861..12379 (1)	173	SP(Sec/SPI)	0	Na	Na	-	-
GB_GCA_002323245.1	d__Bacteria;p__Proteobacteria;c__Zetaproteobacteria;o__Mariprofundales;f__Mariprofundaceae;g__Ghiorsea;s__Ghiorsea sp002323245	DCPU01000019.1_12	DCPU01000019.1	12401..12580 (-1)	60	OTHER	1	Na	Na	-	-
GB_GCA_002323245.1	d__Bacteria;p__Proteobacteria;c__Zetaproteobacteria;o__Mariprofundales;f__Mariprofundaceae;g__Ghiorsea;s__Ghiorsea sp002323245	DCPU01000019.1_13	DCPU01000019.1	12577..13263 (-1)	229	OTHER	0	HHH_2 (PF12826) + RadC (PF04002)	DNA repair protein RadC (K03630)	-	-
GB_GCA_900545535.1	d__Bacteria;p__Firmicutes_C;c__Negativicutes;o__Acidaminococcales;f__Acidaminococcaceae;g__Phascolarctobacterium;s__Phascolarctobacterium sp900545535	UQZN01000004.1_76	UQZN01000004.1	79601..81514 (-1)	638	SP(Sec/SPI)	0	Plug (PF07715) + TonB_dep_Rec (PF00593)	vitamin B12 transporter (K16092)	-	-
GB_GCA_900545535.1	d__Bacteria;p__Firmicutes_C;c__Negativicutes;o__Acidaminococcales;f__Acidaminococcaceae;g__Phascolarctobacterium;s__Phascolarctobacterium sp900545535	UQZN01000004.1_77	UQZN01000004.1	82024..82566 (-1)	181	OTHER	0	DZR (PF12773)	DNA repair protein RadD (K19789)	-	-
GB_GCA_900545535.1	d__Bacteria;p__Firmicutes_C;c__Negativicutes;o__Acidaminococcales;f__Acidaminococcaceae;g__Phascolarctobacterium;s__Phascolarctobacterium sp900545535	UQZN01000004.1_78	UQZN01000004.1	82755..83480 (1)	242	OTHER	4	Ion_trans_2 (PF07885)	protein YIPF1/2 (K22940) + potassium channel subfamily K, other eukaryote (K05389)	-	-
GB_GCA_900545535.1	d__Bacteria;p__Firmicutes_C;c__Negativicutes;o__Acidaminococcales;f__Acidaminococcaceae;g__Phascolarctobacterium;s__Phascolarctobacterium sp900545535	UQZN01000004.1_79	UQZN01000004.1	83512..84048 (1)	179	SP(Sec/SPI)	1	Na	Na	-	-
GB_GCA_900545535.1	d__Bacteria;p__Firmicutes_C;c__Negativicutes;o__Acidaminococcales;f__Acidaminococcaceae;g__Phascolarctobacterium;s__Phascolarctobacterium sp900545535	UQZN01000004.1_80	UQZN01000004.1	84125..85039 (-1)	305	LIPO(Sec/SPII)	0	Biotin_lipoyl_2 (PF13533) + HlyD_3 (PF13437)	HlyD family secretion protein (K01993)	-	-
GB_GCA_900545535.1	d__Bacteria;p__Firmicutes_C;c__Negativicutes;o__Acidaminococcales;f__Acidaminococcaceae;g__Phascolarctobacterium;s__Phascolarctobacterium sp900545535	UQZN01000004.1_81	UQZN01000004.1	85121..85645 (-1)	175	OTHER	4	Hpre_diP_synt_I (PF07456)	Na	Hpre_diP_synt_I (PF07456)	EetB
GB_GCA_900545535.1	d__Bacteria;p__Firmicutes_C;c__Negativicutes;o__Acidaminococcales;f__Acidaminococcaceae;g__Phascolarctobacterium;s__Phascolarctobacterium sp900545535	UQZN01000004.1_82	UQZN01000004.1	85629..85994 (-1)	122	SP(Sec/SPI)	1	NusG_II (PF07009)	Na	NusG_II (PF07009)	EetA
GB_GCA_900545535.1	d__Bacteria;p__Firmicutes_C;c__Negativicutes;o__Acidaminococcales;f__Acidaminococcaceae;g__Phascolarctobacterium;s__Phascolarctobacterium sp900545535	UQZN01000004.1_83	UQZN01000004.1	85997..87022 (-1)	342	LIPO(Sec/SPII)	0	ApbE (PF02424)	FAD:protein FMN transferase [EC:2.7.1.180] (K03734)	ApbE (fmnB)	Rnf
GB_GCA_900545535.1	d__Bacteria;p__Firmicutes_C;c__Negativicutes;o__Acidaminococcales;f__Acidaminococcaceae;g__Phascolarctobacterium;s__Phascolarctobacterium sp900545535	UQZN01000004.1_84	UQZN01000004.1	87019..87924 (-1)	302	SP(Sec/SPI)	1	FeS (PF04060) + Fer4 (PF00037) + Fer4 (PF00037) + Fer4 (PF00037) + Fer4 (PF00037)	Na+-translocating ferredoxin:NAD+ oxidoreductase subunit B [EC:7.2.1.2] (K03616) + Na+-translocating ferredoxin:NAD+ oxidoreductase subunit B [EC:7.2.1.2] (K03616) + 2-oxoisovalerate ferredoxin oxidoreductase, delta subunit [EC:1.2.7.7] (K00188)	K03616 (Na+-translocating ferredoxin:NAD+ oxidoreductase subunit B [EC:7.2.1.2])	Rnf
GB_GCA_900545535.1	d__Bacteria;p__Firmicutes_C;c__Negativicutes;o__Acidaminococcales;f__Acidaminococcaceae;g__Phascolarctobacterium;s__Phascolarctobacterium sp900545535	UQZN01000004.1_85	UQZN01000004.1	87937..88512 (-1)	192	OTHER	6	Rnf-Nqr (PF02508)	Na+-translocating ferredoxin:NAD+ oxidoreductase subunit A (K03617)	-	-
GB_GCA_900545535.1	d__Bacteria;p__Firmicutes_C;c__Negativicutes;o__Acidaminococcales;f__Acidaminococcaceae;g__Phascolarctobacterium;s__Phascolarctobacterium sp900545535	UQZN01000004.1_86	UQZN01000004.1	88502..89104 (-1)	201	OTHER	5	Rnf-Nqr (PF02508)	Na+-translocating ferredoxin:NAD+ oxidoreductase subunit E (K03613)	-	-
GB_GCA_900545535.1	d__Bacteria;p__Firmicutes_C;c__Negativicutes;o__Acidaminococcales;f__Acidaminococcaceae;g__Phascolarctobacterium;s__Phascolarctobacterium sp900545535	UQZN01000004.1_87	UQZN01000004.1	89107..89691 (-1)	195	LIPO(Sec/SPII)	1	FMN_bind (PF04205)	Na+-translocating ferredoxin:NAD+ oxidoreductase subunit G (K03612)	Fmn_Bind (pplA)	Rnf
GB_GCA_900545535.1	d__Bacteria;p__Firmicutes_C;c__Negativicutes;o__Acidaminococcales;f__Acidaminococcaceae;g__Phascolarctobacterium;s__Phascolarctobacterium sp900545535	UQZN01000004.1_88	UQZN01000004.1	89684..90718 (-1)	345	OTHER	6	NQR2_RnfD_RnfE (PF03116)	Na+-translocating ferredoxin:NAD+ oxidoreductase subunit D [EC:7.2.1.2] (K03614)	-	-
GB_GCA_900545535.1	d__Bacteria;p__Firmicutes_C;c__Negativicutes;o__Acidaminococcales;f__Acidaminococcaceae;g__Phascolarctobacterium;s__Phascolarctobacterium sp900545535	UQZN01000004.1_89	UQZN01000004.1	90757..92118 (-1)	454	OTHER	0	RnfC_N (PF13375) + Complex1_51K (PF01512) + SLBB (PF10531) + Fer4_4 (PF12800) + Fer4_2 (PF12797)	Na+-translocating ferredoxin:NAD+ oxidoreductase subunit C [EC:7.2.1.2] (K03615)	-	-
GB_GCA_900545535.1	d__Bacteria;p__Firmicutes_C;c__Negativicutes;o__Acidaminococcales;f__Acidaminococcaceae;g__Phascolarctobacterium;s__Phascolarctobacterium sp900545535	UQZN01000004.1_90	UQZN01000004.1	92674..93573 (1)	300	OTHER	0	Radical_SAM (PF04055)	anaerobic magnesium-protoporphyrin IX monomethyl ester cyclase [EC:1.21.98.3] (K04034)	-	-
GB_GCA_900545535.1	d__Bacteria;p__Firmicutes_C;c__Negativicutes;o__Acidaminococcales;f__Acidaminococcaceae;g__Phascolarctobacterium;s__Phascolarctobacterium sp900545535	UQZN01000004.1_91	UQZN01000004.1	93594..94280 (1)	229	SP(Sec/SPI)	1	PG_binding_1 (PF01471) + NLPC_P60 (PF00877)	murein DD-endopeptidase / murein LD-carboxypeptidase [EC:3.4.-.- 3.4.17.13] (K13694)	-	-
GB_GCA_900545535.1	d__Bacteria;p__Firmicutes_C;c__Negativicutes;o__Acidaminococcales;f__Acidaminococcaceae;g__Phascolarctobacterium;s__Phascolarctobacterium sp900545535	UQZN01000004.1_92	UQZN01000004.1	94333..96222 (1)	630	OTHER	0	Sigma54_activat (PF00158) + HTH_8 (PF02954)	sigma-54 dependent transcriptional regulator, acetoin dehydrogenase operon transcriptional activator AcoR (K21405)	-	-
RS_GCF_000175795.2	d__Bacteria;p__Firmicutes_A;c__Clostridia;o__Acetivibrionales;f__Acetivibrionaceae;g__Ruminiclostridium;s__Ruminiclostridium papyrosolvens	NZ_ACXX02000001.1_189	NZ_ACXX02000001.1	252155..253210 (-1)	352	OTHER	9	DUF1646 (PF07854)	Na	-	-
RS_GCF_000175795.2	d__Bacteria;p__Firmicutes_A;c__Clostridia;o__Acetivibrionales;f__Acetivibrionaceae;g__Ruminiclostridium;s__Ruminiclostridium papyrosolvens	NZ_ACXX02000001.1_190	NZ_ACXX02000001.1	253232..253324 (-1)	31	OTHER	1	Na	Na	-	-
RS_GCF_000175795.2	d__Bacteria;p__Firmicutes_A;c__Clostridia;o__Acetivibrionales;f__Acetivibrionaceae;g__Ruminiclostridium;s__Ruminiclostridium papyrosolvens	NZ_ACXX02000001.1_191	NZ_ACXX02000001.1	253767..254285 (1)	173	OTHER	0	Cass2 (PF14526)	Na	-	-
RS_GCF_000175795.2	d__Bacteria;p__Firmicutes_A;c__Clostridia;o__Acetivibrionales;f__Acetivibrionaceae;g__Ruminiclostridium;s__Ruminiclostridium papyrosolvens	NZ_ACXX02000001.1_192	NZ_ACXX02000001.1	254374..254541 (1)	56	OTHER	2	Na	Na	-	-
RS_GCF_000175795.2	d__Bacteria;p__Firmicutes_A;c__Clostridia;o__Acetivibrionales;f__Acetivibrionaceae;g__Ruminiclostridium;s__Ruminiclostridium papyrosolvens	NZ_ACXX02000001.1_193	NZ_ACXX02000001.1	254619..255899 (1)	427	OTHER	0	LysM (PF01476) + LysM (PF01476) + Glyco_hydro_18 (PF00704)	spore germination protein (K06306)	-	-
RS_GCF_000175795.2	d__Bacteria;p__Firmicutes_A;c__Clostridia;o__Acetivibrionales;f__Acetivibrionaceae;g__Ruminiclostridium;s__Ruminiclostridium papyrosolvens	NZ_ACXX02000001.1_194	NZ_ACXX02000001.1	256177..258165 (1)	663	OTHER	2	Pyr_redox_2 (PF07992)	NADH dehydrogenase [EC:1.6.99.3] (K03885)	K03885 (NADH dehydrogenase [EC:1.6.99.3])	EET
RS_GCF_000175795.2	d__Bacteria;p__Firmicutes_A;c__Clostridia;o__Acetivibrionales;f__Acetivibrionaceae;g__Ruminiclostridium;s__Ruminiclostridium papyrosolvens	NZ_ACXX02000001.1_195	NZ_ACXX02000001.1	258196..259110 (1)	305	OTHER	8	UbiA (PF01040)	1,4-dihydroxy-2-naphthoate polyprenyltransferase [EC:2.5.1.74] (K02548)	-	-
RS_GCF_000175795.2	d__Bacteria;p__Firmicutes_A;c__Clostridia;o__Acetivibrionales;f__Acetivibrionaceae;g__Ruminiclostridium;s__Ruminiclostridium papyrosolvens	NZ_ACXX02000001.1_196	NZ_ACXX02000001.1	259120..259515 (1)	132	SP(Sec/SPI)	1	NusG_II (PF07009)	Na	NusG_II (PF07009)	EetA
RS_GCF_000175795.2	d__Bacteria;p__Firmicutes_A;c__Clostridia;o__Acetivibrionales;f__Acetivibrionaceae;g__Ruminiclostridium;s__Ruminiclostridium papyrosolvens	NZ_ACXX02000001.1_197	NZ_ACXX02000001.1	259554..260054 (1)	167	OTHER	5	Hpre_diP_synt_I (PF07456)	heptaprenyl diphosphate synthase [EC:2.5.1.30] (K00805)	Hpre_diP_synt_I (PF07456)	EetB
RS_GCF_000175795.2	d__Bacteria;p__Firmicutes_A;c__Clostridia;o__Acetivibrionales;f__Acetivibrionaceae;g__Ruminiclostridium;s__Ruminiclostridium papyrosolvens	NZ_ACXX02000001.1_198	NZ_ACXX02000001.1	260090..261169 (1)	360	LIPO(Sec/SPII)	0	SPRY (PF00622)	lipoprotein LprG (K14954)	-	-
RS_GCF_000175795.2	d__Bacteria;p__Firmicutes_A;c__Clostridia;o__Acetivibrionales;f__Acetivibrionaceae;g__Ruminiclostridium;s__Ruminiclostridium papyrosolvens	NZ_ACXX02000001.1_199	NZ_ACXX02000001.1	261399..262451 (1)	351	LIPO(Sec/SPII)	1	ApbE (PF02424)	FAD:protein FMN transferase [EC:2.7.1.180] (K03734)	ApbE (fmnB)	EET
RS_GCF_000175795.2	d__Bacteria;p__Firmicutes_A;c__Clostridia;o__Acetivibrionales;f__Acetivibrionaceae;g__Ruminiclostridium;s__Ruminiclostridium papyrosolvens	NZ_ACXX02000001.1_200	NZ_ACXX02000001.1	262540..263769 (1)	410	OTHER	9	MFS_1 (PF07690)	MFS transporter, DHA3 family, macrolide efflux protein (K08217)	-	-
RS_GCF_000175795.2	d__Bacteria;p__Firmicutes_A;c__Clostridia;o__Acetivibrionales;f__Acetivibrionaceae;g__Ruminiclostridium;s__Ruminiclostridium papyrosolvens	NZ_ACXX02000001.1_201	NZ_ACXX02000001.1	263848..264837 (-1)	330	OTHER	0	Aldo_ket_red (PF00248)	methylglyoxal reductase [EC:1.1.1.-] (K18471)	-	-
RS_GCF_000175795.2	d__Bacteria;p__Firmicutes_A;c__Clostridia;o__Acetivibrionales;f__Acetivibrionaceae;g__Ruminiclostridium;s__Ruminiclostridium papyrosolvens	NZ_ACXX02000001.1_202	NZ_ACXX02000001.1	264863..265369 (-1)	169	OTHER	0	TetR_N (PF00440) + TetR_C_5 (PF08360)	TetR/AcrR family transcriptional regulator, biofilm operon repressor (K21453)	-	-
RS_GCF_000175795.2	d__Bacteria;p__Firmicutes_A;c__Clostridia;o__Acetivibrionales;f__Acetivibrionaceae;g__Ruminiclostridium;s__Ruminiclostridium papyrosolvens	NZ_ACXX02000001.1_203	NZ_ACXX02000001.1	265688..266917 (1)	410	OTHER	12	MFS_3 (PF05977)	MFS transporter, DHA3 family, macrolide efflux protein (K08217)	-	-
RS_GCF_000175795.2	d__Bacteria;p__Firmicutes_A;c__Clostridia;o__Acetivibrionales;f__Acetivibrionaceae;g__Ruminiclostridium;s__Ruminiclostridium papyrosolvens	NZ_ACXX02000001.1_204	NZ_ACXX02000001.1	266904..268130 (1)	409	OTHER	12	MFS_1 (PF07690)	MFS transporter, YNFM family, putative membrane transport protein (K08224)	-	-
RS_GCF_000175795.2	d__Bacteria;p__Firmicutes_A;c__Clostridia;o__Acetivibrionales;f__Acetivibrionaceae;g__Ruminiclostridium;s__Ruminiclostridium papyrosolvens	NZ_ACXX02000007.1_172	NZ_ACXX02000007.1	224281..225015 (-1)	245	OTHER	2	DUF116 (PF01976)	uncharacterized protein (K09729)	-	-
RS_GCF_000175795.2	d__Bacteria;p__Firmicutes_A;c__Clostridia;o__Acetivibrionales;f__Acetivibrionaceae;g__Ruminiclostridium;s__Ruminiclostridium papyrosolvens	NZ_ACXX02000007.1_173	NZ_ACXX02000007.1	225017..225955 (-1)	313	OTHER	0	Formyl_trans_N (PF00551) + Formyl_trans_C (PF02911)	methionyl-tRNA formyltransferase [EC:2.1.2.9] (K00604)	-	-
RS_GCF_000175795.2	d__Bacteria;p__Firmicutes_A;c__Clostridia;o__Acetivibrionales;f__Acetivibrionaceae;g__Ruminiclostridium;s__Ruminiclostridium papyrosolvens	NZ_ACXX02000007.1_174	NZ_ACXX02000007.1	225996..226475 (-1)	160	OTHER	0	Pep_deformylase (PF01327)	peptide deformylase [EC:3.5.1.88] (K01462)	-	-
RS_GCF_000175795.2	d__Bacteria;p__Firmicutes_A;c__Clostridia;o__Acetivibrionales;f__Acetivibrionaceae;g__Ruminiclostridium;s__Ruminiclostridium papyrosolvens	NZ_ACXX02000007.1_175	NZ_ACXX02000007.1	226507..228963 (-1)	819	OTHER	0	PriA_3primeBD (PF17764) + ResIII (PF04851) + PriA_CRR (PF18319) + Helicase_C (PF00271) + PriA_C (PF18074)	primosomal protein N' (replication factor Y) (superfamily II helicase) [EC:3.6.4.-] (K04066)	-	-
RS_GCF_000175795.2	d__Bacteria;p__Firmicutes_A;c__Clostridia;o__Acetivibrionales;f__Acetivibrionaceae;g__Ruminiclostridium;s__Ruminiclostridium papyrosolvens	NZ_ACXX02000007.1_176	NZ_ACXX02000007.1	229009..229965 (-1)	319	OTHER	0	polyprenyl_synt (PF00348)	octaprenyl-diphosphate synthase [EC:2.5.1.90] (K02523)	-	-
RS_GCF_000175795.2	d__Bacteria;p__Firmicutes_A;c__Clostridia;o__Acetivibrionales;f__Acetivibrionaceae;g__Ruminiclostridium;s__Ruminiclostridium papyrosolvens	NZ_ACXX02000007.1_177	NZ_ACXX02000007.1	229975..230511 (-1)	179	OTHER	5	Hpre_diP_synt_I (PF07456)	heptaprenyl diphosphate synthase [EC:2.5.1.30] (K00805)	Hpre_diP_synt_I (PF07456)	EetB
RS_GCF_000175795.2	d__Bacteria;p__Firmicutes_A;c__Clostridia;o__Acetivibrionales;f__Acetivibrionaceae;g__Ruminiclostridium;s__Ruminiclostridium papyrosolvens	NZ_ACXX02000007.1_178	NZ_ACXX02000007.1	230508..230915 (-1)	136	SP(Sec/SPI)	1	NusG_II (PF07009)	Na	NusG_II (PF07009)	EetA
RS_GCF_000175795.2	d__Bacteria;p__Firmicutes_A;c__Clostridia;o__Acetivibrionales;f__Acetivibrionaceae;g__Ruminiclostridium;s__Ruminiclostridium papyrosolvens	NZ_ACXX02000007.1_179	NZ_ACXX02000007.1	230899..231951 (-1)	351	LIPO(Sec/SPII)	0	ApbE (PF02424)	FAD:protein FMN transferase [EC:2.7.1.180] (K03734)	ApbE (fmnB)	EET
RS_GCF_000175795.2	d__Bacteria;p__Firmicutes_A;c__Clostridia;o__Acetivibrionales;f__Acetivibrionaceae;g__Ruminiclostridium;s__Ruminiclostridium papyrosolvens	NZ_ACXX02000007.1_180	NZ_ACXX02000007.1	232083..233837 (1)	585	OTHER	5	Pyr_redox_2 (PF07992) + DoxX (PF07681)	NADH dehydrogenase [EC:1.6.99.3] (K03885)	K03885 (NADH dehydrogenase [EC:1.6.99.3])	EET
RS_GCF_000175795.2	d__Bacteria;p__Firmicutes_A;c__Clostridia;o__Acetivibrionales;f__Acetivibrionaceae;g__Ruminiclostridium;s__Ruminiclostridium papyrosolvens	NZ_ACXX02000007.1_181	NZ_ACXX02000007.1	233908..234600 (-1)	231	OTHER	0	SSB (PF00436) + SSB (PF00436)	single-strand DNA-binding protein (K03111)	-	-
RS_GCF_000175795.2	d__Bacteria;p__Firmicutes_A;c__Clostridia;o__Acetivibrionales;f__Acetivibrionaceae;g__Ruminiclostridium;s__Ruminiclostridium papyrosolvens	NZ_ACXX02000007.1_182	NZ_ACXX02000007.1	235449..236762 (-1)	438	OTHER	3	YitT_membrane (PF02588) + Cytidylate_kin2 (PF13189)	uncharacterized protein (K07149)	-	-
RS_GCF_000175795.2	d__Bacteria;p__Firmicutes_A;c__Clostridia;o__Acetivibrionales;f__Acetivibrionaceae;g__Ruminiclostridium;s__Ruminiclostridium papyrosolvens	NZ_ACXX02000007.1_183	NZ_ACXX02000007.1	236759..237190 (-1)	144	OTHER	0	MarR (PF01047)	MarR family transcriptional regulator, repressor for mepA (K18909)	-	-
RS_GCF_000175795.2	d__Bacteria;p__Firmicutes_A;c__Clostridia;o__Acetivibrionales;f__Acetivibrionaceae;g__Ruminiclostridium;s__Ruminiclostridium papyrosolvens	NZ_ACXX02000007.1_184	NZ_ACXX02000007.1	237268..237393 (-1)	42	OTHER	0	Na	Na	-	-
RS_GCF_900142005.1	d__Bacteria;p__Firmicutes_A;c__Clostridia;o__Tissierellales;f__Dethiosulfatibacteraceae;g__Dethiosulfatibacter;s__Dethiosulfatibacter aminovorans	NZ_FQZL01000026.1_28	NZ_FQZL01000026.1	30886..31722 (-1)	279	SP(Sec/SPI)	1	MreC (PF04085)	rod shape-determining protein MreC (K03570)	-	-
RS_GCF_900142005.1	d__Bacteria;p__Firmicutes_A;c__Clostridia;o__Tissierellales;f__Dethiosulfatibacteraceae;g__Dethiosulfatibacter;s__Dethiosulfatibacter aminovorans	NZ_FQZL01000026.1_29	NZ_FQZL01000026.1	31734..32753 (-1)	340	OTHER	0	MreB_Mbl (PF06723)	rod shape-determining protein MreB and related proteins (K03569)	-	-
RS_GCF_900142005.1	d__Bacteria;p__Firmicutes_A;c__Clostridia;o__Tissierellales;f__Dethiosulfatibacteraceae;g__Dethiosulfatibacter;s__Dethiosulfatibacter aminovorans	NZ_FQZL01000026.1_30	NZ_FQZL01000026.1	32766..33458 (-1)	231	OTHER	0	RadC (PF04002)	DNA repair protein RadC (K03630)	-	-
RS_GCF_900142005.1	d__Bacteria;p__Firmicutes_A;c__Clostridia;o__Tissierellales;f__Dethiosulfatibacteraceae;g__Dethiosulfatibacter;s__Dethiosulfatibacter aminovorans	NZ_FQZL01000026.1_31	NZ_FQZL01000026.1	33514..34101 (-1)	196	OTHER	0	Maf (PF02545)	septum formation protein (K06287)	-	-
RS_GCF_900142005.1	d__Bacteria;p__Firmicutes_A;c__Clostridia;o__Tissierellales;f__Dethiosulfatibacteraceae;g__Dethiosulfatibacter;s__Dethiosulfatibacter aminovorans	NZ_FQZL01000026.1_32	NZ_FQZL01000026.1	34108..34350 (-1)	81	SP(Sec/SPI)	2	DUF4321 (PF14209)	Na	-	-
RS_GCF_900142005.1	d__Bacteria;p__Firmicutes_A;c__Clostridia;o__Tissierellales;f__Dethiosulfatibacteraceae;g__Dethiosulfatibacter;s__Dethiosulfatibacter aminovorans	NZ_FQZL01000026.1_33	NZ_FQZL01000026.1	34357..34866 (-1)	170	OTHER	5	Hpre_diP_synt_I (PF07456)	heptaprenyl diphosphate synthase [EC:2.5.1.30] (K00805)	Hpre_diP_synt_I (PF07456)	EetB
RS_GCF_900142005.1	d__Bacteria;p__Firmicutes_A;c__Clostridia;o__Tissierellales;f__Dethiosulfatibacteraceae;g__Dethiosulfatibacter;s__Dethiosulfatibacter aminovorans	NZ_FQZL01000026.1_34	NZ_FQZL01000026.1	34945..35319 (-1)	125	SP(Sec/SPI)	1	NusG_II (PF07009)	Na	NusG_II (PF07009)	EetA
RS_GCF_900142005.1	d__Bacteria;p__Firmicutes_A;c__Clostridia;o__Tissierellales;f__Dethiosulfatibacteraceae;g__Dethiosulfatibacter;s__Dethiosulfatibacter aminovorans	NZ_FQZL01000026.1_35	NZ_FQZL01000026.1	35423..36928 (-1)	502	OTHER	0	OKR_DC_1 (PF01276) + OKR_DC_1_C (PF03711)	lysine decarboxylase [EC:4.1.1.18] (K01582)	-	-
RS_GCF_900142005.1	d__Bacteria;p__Firmicutes_A;c__Clostridia;o__Tissierellales;f__Dethiosulfatibacteraceae;g__Dethiosulfatibacter;s__Dethiosulfatibacter aminovorans	NZ_FQZL01000026.1_36	NZ_FQZL01000026.1	36928..37812 (-1)	295	OTHER	0	Arginase (PF00491)	agmatinase [EC:3.5.3.11] (K01480)	-	-
RS_GCF_900142005.1	d__Bacteria;p__Firmicutes_A;c__Clostridia;o__Tissierellales;f__Dethiosulfatibacteraceae;g__Dethiosulfatibacter;s__Dethiosulfatibacter aminovorans	NZ_FQZL01000026.1_37	NZ_FQZL01000026.1	38185..39159 (-1)	325	SP(Sec/SPI)	1	FeS (PF04060) + Fer4 (PF00037) + Fer4 (PF00037) + Fer4 (PF00037) + Fer4 (PF00037) + Fer4 (PF00037) + Fer4 (PF00037)	Na+-translocating ferredoxin:NAD+ oxidoreductase subunit B [EC:7.2.1.2] (K03616) + Na+-translocating ferredoxin:NAD+ oxidoreductase subunit B [EC:7.2.1.2] (K03616) + ech hydrogenase subunit F (K14091) + F420H2 dehydrogenase subunit I [EC:1.5.98.3] (K22164)	K03616 (Na+-translocating ferredoxin:NAD+ oxidoreductase subunit B [EC:7.2.1.2])	Rnf
RS_GCF_900142005.1	d__Bacteria;p__Firmicutes_A;c__Clostridia;o__Tissierellales;f__Dethiosulfatibacteraceae;g__Dethiosulfatibacter;s__Dethiosulfatibacter aminovorans	NZ_FQZL01000026.1_38	NZ_FQZL01000026.1	39172..39747 (-1)	192	OTHER	6	Rnf-Nqr (PF02508)	Na+-translocating ferredoxin:NAD+ oxidoreductase subunit A (K03617)	-	-
RS_GCF_900142005.1	d__Bacteria;p__Firmicutes_A;c__Clostridia;o__Tissierellales;f__Dethiosulfatibacteraceae;g__Dethiosulfatibacter;s__Dethiosulfatibacter aminovorans	NZ_FQZL01000026.1_39	NZ_FQZL01000026.1	39747..40367 (-1)	207	OTHER	5	Rnf-Nqr (PF02508)	Na+-translocating ferredoxin:NAD+ oxidoreductase subunit E (K03613)	-	-
RS_GCF_900142005.1	d__Bacteria;p__Firmicutes_A;c__Clostridia;o__Tissierellales;f__Dethiosulfatibacteraceae;g__Dethiosulfatibacter;s__Dethiosulfatibacter aminovorans	NZ_FQZL01000026.1_40	NZ_FQZL01000026.1	40382..40975 (-1)	198	SP(Sec/SPI)	1	FMN_bind (PF04205)	Na+-translocating ferredoxin:NAD+ oxidoreductase subunit G (K03612)	Fmn_Bind (pplA)	Rnf
RS_GCF_900142005.1	d__Bacteria;p__Firmicutes_A;c__Clostridia;o__Tissierellales;f__Dethiosulfatibacteraceae;g__Dethiosulfatibacter;s__Dethiosulfatibacter aminovorans	NZ_FQZL01000026.1_41	NZ_FQZL01000026.1	40972..41919 (-1)	316	OTHER	7	NQR2_RnfD_RnfE (PF03116)	Na+-translocating ferredoxin:NAD+ oxidoreductase subunit D [EC:7.2.1.2] (K03614)	-	-
RS_GCF_900142005.1	d__Bacteria;p__Firmicutes_A;c__Clostridia;o__Tissierellales;f__Dethiosulfatibacteraceae;g__Dethiosulfatibacter;s__Dethiosulfatibacter aminovorans	NZ_FQZL01000026.1_42	NZ_FQZL01000026.1	41934..43262 (-1)	443	OTHER	0	RnfC_N (PF13375) + Complex1_51K (PF01512) + SLBB (PF10531) + Fer4 (PF00037) + Fer4_17 (PF13534)	Na+-translocating ferredoxin:NAD+ oxidoreductase subunit C [EC:7.2.1.2] (K03615)	-	-
RS_GCF_900142005.1	d__Bacteria;p__Firmicutes_A;c__Clostridia;o__Tissierellales;f__Dethiosulfatibacteraceae;g__Dethiosulfatibacter;s__Dethiosulfatibacter aminovorans	NZ_FQZL01000026.1_43	NZ_FQZL01000026.1	43373..43924 (-1)	184	OTHER	0	HATPase_c (PF02518)	two-component system, sporulation sensor kinase E [EC:2.7.13.3] (K13533)	-	-
RS_GCF_900142005.1	d__Bacteria;p__Firmicutes_A;c__Clostridia;o__Tissierellales;f__Dethiosulfatibacteraceae;g__Dethiosulfatibacter;s__Dethiosulfatibacter aminovorans	NZ_FQZL01000026.1_44	NZ_FQZL01000026.1	43921..44820 (-1)	300	OTHER	10	EamA (PF00892) + EamA (PF00892)	drug/metabolite transporter, DME family (K03298)	-	-
RS_GCF_900142005.1	d__Bacteria;p__Firmicutes_A;c__Clostridia;o__Tissierellales;f__Dethiosulfatibacteraceae;g__Dethiosulfatibacter;s__Dethiosulfatibacter aminovorans	NZ_FQZL01000026.1_45	NZ_FQZL01000026.1	44928..45620 (-1)	231	OTHER	0	PHP (PF02811)	3',5'-nucleoside bisphosphate phosphatase [EC:3.1.3.97] (K07053)	-	-
GB_GCA_002299675.1	d__Bacteria;p__Firmicutes;c__Bacilli;o__Erysipelotrichales;f__Erysipelotrichaceae;g__UBA636;s__UBA636 sp002299675	DBOW01000115.1_9	DBOW01000115.1	11766..12182 (-1)	139	OTHER	4	DUF2871 (PF11070)	cytochrome P450 family 3 subfamily A polypeptide 43 [EC:1.14.14.1] (K17692)	-	-
GB_GCA_002299675.1	d__Bacteria;p__Firmicutes;c__Bacilli;o__Erysipelotrichales;f__Erysipelotrichaceae;g__UBA636;s__UBA636 sp002299675	DBOW01000115.1_10	DBOW01000115.1	12570..12911 (-1)	114	OTHER	0	Na	Na	-	-
GB_GCA_002299675.1	d__Bacteria;p__Firmicutes;c__Bacilli;o__Erysipelotrichales;f__Erysipelotrichaceae;g__UBA636;s__UBA636 sp002299675	DBOW01000115.1_11	DBOW01000115.1	13195..13989 (-1)	265	OTHER	0	MerR_1 (PF13411) + GyrI-like (PF06445)	MerR family transcriptional regulator, activator of bmr gene (K19575)	-	-
GB_GCA_002299675.1	d__Bacteria;p__Firmicutes;c__Bacilli;o__Erysipelotrichales;f__Erysipelotrichaceae;g__UBA636;s__UBA636 sp002299675	DBOW01000115.1_12	DBOW01000115.1	14155..14532 (1)	126	OTHER	0	FUR (PF01475)	Fur family transcriptional regulator, peroxide stress response regulator (K09825)	-	-
GB_GCA_002299675.1	d__Bacteria;p__Firmicutes;c__Bacilli;o__Erysipelotrichales;f__Erysipelotrichaceae;g__UBA636;s__UBA636 sp002299675	DBOW01000115.1_13	DBOW01000115.1	14555..15841 (-1)	429	OTHER	0	UPF0004 (PF00919) + Radical_SAM (PF04055) + TRAM_2 (PF18693)	ribosomal protein S12 methylthiotransferase [EC:2.8.4.4] (K14441)	-	-
GB_GCA_002299675.1	d__Bacteria;p__Firmicutes;c__Bacilli;o__Erysipelotrichales;f__Erysipelotrichaceae;g__UBA636;s__UBA636 sp002299675	DBOW01000115.1_14	DBOW01000115.1	15838..16326 (-1)	163	OTHER	4	Hpre_diP_synt_I (PF07456)	heptaprenyl diphosphate synthase [EC:2.5.1.30] (K00805)	Hpre_diP_synt_I (PF07456)	EetB
GB_GCA_002299675.1	d__Bacteria;p__Firmicutes;c__Bacilli;o__Erysipelotrichales;f__Erysipelotrichaceae;g__UBA636;s__UBA636 sp002299675	DBOW01000115.1_15	DBOW01000115.1	16319..16654 (-1)	112	SP(Sec/SPI)	1	NusG_II (PF07009)	Na	NusG_II (PF07009)	EetA
GB_GCA_002299675.1	d__Bacteria;p__Firmicutes;c__Bacilli;o__Erysipelotrichales;f__Erysipelotrichaceae;g__UBA636;s__UBA636 sp002299675	DBOW01000115.1_16	DBOW01000115.1	16647..17993 (-1)	449	OTHER	0	DEAD (PF00270) + Helicase_C (PF00271)	ATP-dependent RNA helicase CshB [EC:3.6.4.13] (K18692)	-	-
GB_GCA_002299675.1	d__Bacteria;p__Firmicutes;c__Bacilli;o__Erysipelotrichales;f__Erysipelotrichaceae;g__UBA636;s__UBA636 sp002299675	DBOW01000115.1_17	DBOW01000115.1	18554..18901 (1)	116	OTHER	0	LYTB (PF02401)	4-hydroxy-3-methylbut-2-en-1-yl diphosphate reductase [EC:1.17.7.4] (K03527)	-	-
GB_GCA_002299675.1	d__Bacteria;p__Firmicutes;c__Bacilli;o__Erysipelotrichales;f__Erysipelotrichaceae;g__UBA636;s__UBA636 sp002299675	DBOW01000115.1_18	DBOW01000115.1	18883..20529 (-1)	549	OTHER	12	Polysacc_synt (PF01943) + Polysacc_synt_C (PF14667)	stage V sporulation protein B (K06409)	-	-
GB_GCA_002299675.1	d__Bacteria;p__Firmicutes;c__Bacilli;o__Erysipelotrichales;f__Erysipelotrichaceae;g__UBA636;s__UBA636 sp002299675	DBOW01000115.1_19	DBOW01000115.1	20526..21002 (-1)	159	LIPO(Sec/SPII)	0	Na	Na	-	-
GB_GCA_002299675.1	d__Bacteria;p__Firmicutes;c__Bacilli;o__Erysipelotrichales;f__Erysipelotrichaceae;g__UBA636;s__UBA636 sp002299675	DBOW01000115.1_20	DBOW01000115.1	21004..22230 (-1)	409	OTHER	0	tRNA-synt_1b (PF00579) + S4 (PF01479)	tyrosyl-tRNA synthetase [EC:6.1.1.1] (K01866)	-	-
GB_GCA_002299675.1	d__Bacteria;p__Firmicutes;c__Bacilli;o__Erysipelotrichales;f__Erysipelotrichaceae;g__UBA636;s__UBA636 sp002299675	DBOW01000115.1_25	DBOW01000115.1	25595..26329 (-1)	245	OTHER	0	Na	Na	-	-
GB_GCA_002299675.1	d__Bacteria;p__Firmicutes;c__Bacilli;o__Erysipelotrichales;f__Erysipelotrichaceae;g__UBA636;s__UBA636 sp002299675	DBOW01000115.1_26	DBOW01000115.1	26332..26991 (-1)	220	LIPO(Sec/SPII)	0	Na	Na	-	-
GB_GCA_002299675.1	d__Bacteria;p__Firmicutes;c__Bacilli;o__Erysipelotrichales;f__Erysipelotrichaceae;g__UBA636;s__UBA636 sp002299675	DBOW01000115.1_27	DBOW01000115.1	27044..27691 (-1)	216	OTHER	0	HHH (PF00633) + RadC (PF04002)	DNA repair protein RadC (K03630)	-	-
GB_GCA_002299675.1	d__Bacteria;p__Firmicutes;c__Bacilli;o__Erysipelotrichales;f__Erysipelotrichaceae;g__UBA636;s__UBA636 sp002299675	DBOW01000115.1_28	DBOW01000115.1	27654..28151 (-1)	166	LIPO(Sec/SPII)	4	VanZ (PF04892)	polysaccharide biosynthesis protein VpsQ (K20950)	-	-
GB_GCA_002299675.1	d__Bacteria;p__Firmicutes;c__Bacilli;o__Erysipelotrichales;f__Erysipelotrichaceae;g__UBA636;s__UBA636 sp002299675	DBOW01000115.1_29	DBOW01000115.1	28123..28818 (-1)	232	OTHER	1	Na	pilus assembly protein CpaB (K02279)	-	-
GB_GCA_002299675.1	d__Bacteria;p__Firmicutes;c__Bacilli;o__Erysipelotrichales;f__Erysipelotrichaceae;g__UBA636;s__UBA636 sp002299675	DBOW01000115.1_30	DBOW01000115.1	28975..29280 (-1)	102	SP(Sec/SPI)	1	FeS (PF04060)	Na+-translocating ferredoxin:NAD+ oxidoreductase subunit B [EC:7.2.1.2] (K03616)	K03616 (Na+-translocating ferredoxin:NAD+ oxidoreductase subunit B [EC:7.2.1.2])	Rnf
GB_GCA_002299675.1	d__Bacteria;p__Firmicutes;c__Bacilli;o__Erysipelotrichales;f__Erysipelotrichaceae;g__UBA636;s__UBA636 sp002299675	DBOW01000115.1_31	DBOW01000115.1	29277..29456 (-1)	60	LIPO(Sec/SPII)	1	Na	Na	-	-
GB_GCA_002299675.1	d__Bacteria;p__Firmicutes;c__Bacilli;o__Erysipelotrichales;f__Erysipelotrichaceae;g__UBA636;s__UBA636 sp002299675	DBOW01000115.1_32	DBOW01000115.1	29456..30028 (-1)	191	OTHER	6	Rnf-Nqr (PF02508)	Na+-translocating ferredoxin:NAD+ oxidoreductase subunit A (K03617)	-	-
GB_GCA_002299675.1	d__Bacteria;p__Firmicutes;c__Bacilli;o__Erysipelotrichales;f__Erysipelotrichaceae;g__UBA636;s__UBA636 sp002299675	DBOW01000115.1_33	DBOW01000115.1	30031..30669 (-1)	213	OTHER	6	Rnf-Nqr (PF02508)	Na+-translocating ferredoxin:NAD+ oxidoreductase subunit E (K03613)	-	-
GB_GCA_002299675.1	d__Bacteria;p__Firmicutes;c__Bacilli;o__Erysipelotrichales;f__Erysipelotrichaceae;g__UBA636;s__UBA636 sp002299675	DBOW01000115.1_34	DBOW01000115.1	30681..31175 (-1)	165	SP(Sec/SPI)	1	FMN_bind (PF04205)	Na+-translocating ferredoxin:NAD+ oxidoreductase subunit G (K03612)	Fmn_Bind (pplA)	Rnf
GB_GCA_002299675.1	d__Bacteria;p__Firmicutes;c__Bacilli;o__Erysipelotrichales;f__Erysipelotrichaceae;g__UBA636;s__UBA636 sp002299675	DBOW01000115.1_35	DBOW01000115.1	31178..33283 (-1)	702	OTHER	10	NQR2_RnfD_RnfE (PF03116) + FMN_bind (PF04205) + FMN_bind (PF04205) + FMN_bind (PF04205)	Na+-translocating ferredoxin:NAD+ oxidoreductase subunit D [EC:7.2.1.2] (K03614) + Na+-transporting NADH:ubiquinone oxidoreductase subunit C [EC:7.2.1.1] (K00348) + urocanate reductase [EC:1.3.99.33] (K17363)	-	-
GB_GCA_002299675.1	d__Bacteria;p__Firmicutes;c__Bacilli;o__Erysipelotrichales;f__Erysipelotrichaceae;g__UBA636;s__UBA636 sp002299675	DBOW01000115.1_36	DBOW01000115.1	33296..34579 (-1)	428	OTHER	0	RnfC_N (PF13375) + Complex1_51K (PF01512) + SLBB (PF10531) + Fer4 (PF00037) + Fer4_18 (PF13746)	Na+-translocating ferredoxin:NAD+ oxidoreductase subunit C [EC:7.2.1.2] (K03615)	-	-
GB_GCA_002299675.1	d__Bacteria;p__Firmicutes;c__Bacilli;o__Erysipelotrichales;f__Erysipelotrichaceae;g__UBA636;s__UBA636 sp002299675	DBOW01000115.1_37	DBOW01000115.1	34698..35972 (-1)	425	OTHER	0	PGI (PF00342) + PGI (PF00342)	glucose-6-phosphate isomerase [EC:5.3.1.9] (K01810)	-	-
GB_GCA_002299675.1	d__Bacteria;p__Firmicutes;c__Bacilli;o__Erysipelotrichales;f__Erysipelotrichaceae;g__UBA636;s__UBA636 sp002299675	DBOW01000115.1_38	DBOW01000115.1	35966..36367 (-1)	134	OTHER	0	S1 (PF00575)	general stress protein 13 (K07570)	-	-
GB_GCA_002299675.1	d__Bacteria;p__Firmicutes;c__Bacilli;o__Erysipelotrichales;f__Erysipelotrichaceae;g__UBA636;s__UBA636 sp002299675	DBOW01000115.1_39	DBOW01000115.1	36420..36674 (1)	85	OTHER	0	NifU (PF01106)	NFU1 iron-sulfur cluster scaffold homolog, mitochondrial (K22074)	-	-
RS_GCF_005047655.1	d__Bacteria;p__Proteobacteria;c__Gammaproteobacteria;o__Nevskiales;f__Nevskiaceae;g__CAU-1509;s__CAU-1509 sp005047655	NZ_SUKF01000003.1_145	NZ_SUKF01000003.1	148744..149109 (-1)	122	OTHER	0	Response_reg (PF00072)	twitching motility two-component system response regulator PilH (K02658)	-	-
RS_GCF_005047655.1	d__Bacteria;p__Proteobacteria;c__Gammaproteobacteria;o__Nevskiales;f__Nevskiaceae;g__CAU-1509;s__CAU-1509 sp005047655	NZ_SUKF01000003.1_146	NZ_SUKF01000003.1	149164..150555 (-1)	464	OTHER	0	Amidohydro_1 (PF01979)	dihydroorotase [EC:3.5.2.3] (K01465)	-	-
RS_GCF_005047655.1	d__Bacteria;p__Proteobacteria;c__Gammaproteobacteria;o__Nevskiales;f__Nevskiaceae;g__CAU-1509;s__CAU-1509 sp005047655	NZ_SUKF01000003.1_147	NZ_SUKF01000003.1	150552..151556 (-1)	335	OTHER	0	OTCace_N (PF02729) + OTCace (PF00185)	aspartate carbamoyltransferase catalytic subunit [EC:2.1.3.2] (K00609)	-	-
RS_GCF_005047655.1	d__Bacteria;p__Proteobacteria;c__Gammaproteobacteria;o__Nevskiales;f__Nevskiaceae;g__CAU-1509;s__CAU-1509 sp005047655	NZ_SUKF01000003.1_148	NZ_SUKF01000003.1	151679..152092 (-1)	138	OTHER	0	RuvX (PF03652)	putative holliday junction resolvase [EC:3.1.-.-] (K07447)	-	-
RS_GCF_005047655.1	d__Bacteria;p__Proteobacteria;c__Gammaproteobacteria;o__Nevskiales;f__Nevskiaceae;g__CAU-1509;s__CAU-1509 sp005047655	NZ_SUKF01000003.1_149	NZ_SUKF01000003.1	152186..152794 (-1)	203	OTHER	0	DUF179 (PF02622)	putative transcriptional regulator (K07735)	-	-
RS_GCF_005047655.1	d__Bacteria;p__Proteobacteria;c__Gammaproteobacteria;o__Nevskiales;f__Nevskiaceae;g__CAU-1509;s__CAU-1509 sp005047655	NZ_SUKF01000003.1_150	NZ_SUKF01000003.1	152791..153351 (-1)	187	OTHER	4	Hpre_diP_synt_I (PF07456)	heptaprenyl diphosphate synthase [EC:2.5.1.30] (K00805)	Hpre_diP_synt_I (PF07456)	EetB
RS_GCF_005047655.1	d__Bacteria;p__Proteobacteria;c__Gammaproteobacteria;o__Nevskiales;f__Nevskiaceae;g__CAU-1509;s__CAU-1509 sp005047655	NZ_SUKF01000003.1_151	NZ_SUKF01000003.1	153363..153740 (-1)	126	TAT(Tat/SPI)	0	NusG_II (PF07009)	Na	NusG_II (PF07009)	EetA
RS_GCF_005047655.1	d__Bacteria;p__Proteobacteria;c__Gammaproteobacteria;o__Nevskiales;f__Nevskiaceae;g__CAU-1509;s__CAU-1509 sp005047655	NZ_SUKF01000003.1_152	NZ_SUKF01000003.1	153737..154918 (-1)	394	OTHER	1	ApbE (PF02424)	FAD:protein FMN transferase [EC:2.7.1.180] (K03734)	-	-
RS_GCF_005047655.1	d__Bacteria;p__Proteobacteria;c__Gammaproteobacteria;o__Nevskiales;f__Nevskiaceae;g__CAU-1509;s__CAU-1509 sp005047655	NZ_SUKF01000003.1_153	NZ_SUKF01000003.1	154986..155933 (-1)	316	OTHER	0	GSH-S_N (PF02951) + GSH-S_ATP (PF02955)	glutathione synthase [EC:6.3.2.3] (K01920)	-	-
RS_GCF_005047655.1	d__Bacteria;p__Proteobacteria;c__Gammaproteobacteria;o__Nevskiales;f__Nevskiaceae;g__CAU-1509;s__CAU-1509 sp005047655	NZ_SUKF01000003.1_154	NZ_SUKF01000003.1	155956..157266 (-1)	437	OTHER	0	GshA (PF08886)	helvolic acid biosynthesis 3-ketosteroid Delta1-dehydrogenase (K22732)	-	-
RS_GCF_005047655.1	d__Bacteria;p__Proteobacteria;c__Gammaproteobacteria;o__Nevskiales;f__Nevskiaceae;g__CAU-1509;s__CAU-1509 sp005047655	NZ_SUKF01000003.1_155	NZ_SUKF01000003.1	157433..157819 (1)	129	OTHER	0	Response_reg (PF00072)	twitching motility two-component system response regulator PilG (K02657)	-	-
RS_GCF_005047655.1	d__Bacteria;p__Proteobacteria;c__Gammaproteobacteria;o__Nevskiales;f__Nevskiaceae;g__CAU-1509;s__CAU-1509 sp005047655	NZ_SUKF01000003.1_156	NZ_SUKF01000003.1	157852..158379 (1)	176	OTHER	0	CheW (PF01584)	twitching motility protein PilI (K02659)	-	-
RS_GCF_000157995.1	d__Bacteria;p__Firmicutes;c__Bacilli;o__Erysipelotrichales;f__Erysipelotrichaceae;g__Holdemania;s__Holdemania filiformis	NZ_GG657556.1_114	NZ_GG657556.1	130297..131100 (1)	268	OTHER	0	HTH_18 (PF12833)	AraC family transcriptional regulator, chemosensory pili system protein ChpD (K06599)	-	-
RS_GCF_000157995.1	d__Bacteria;p__Firmicutes;c__Bacilli;o__Erysipelotrichales;f__Erysipelotrichaceae;g__Holdemania;s__Holdemania filiformis	NZ_GG657556.1_115	NZ_GG657556.1	131132..132094 (1)	321	OTHER	0	Na	alpha-2-macroglobulin (K06894)	-	-
RS_GCF_000157995.1	d__Bacteria;p__Firmicutes;c__Bacilli;o__Erysipelotrichales;f__Erysipelotrichaceae;g__Holdemania;s__Holdemania filiformis	NZ_GG657556.1_116	NZ_GG657556.1	132087..132518 (1)	144	OTHER	0	Glyoxalase (PF00903)	uncharacterized protein (K07032)	-	-
RS_GCF_000157995.1	d__Bacteria;p__Firmicutes;c__Bacilli;o__Erysipelotrichales;f__Erysipelotrichaceae;g__Holdemania;s__Holdemania filiformis	NZ_GG657556.1_117	NZ_GG657556.1	132539..132997 (1)	153	OTHER	0	Glyoxalase_2 (PF12681)	metallothiol transferase [EC:2.5.1.-] (K11210)	-	-
RS_GCF_000157995.1	d__Bacteria;p__Firmicutes;c__Bacilli;o__Erysipelotrichales;f__Erysipelotrichaceae;g__Holdemania;s__Holdemania filiformis	NZ_GG657556.1_118	NZ_GG657556.1	134157..134768 (-1)	204	OTHER	0	Nitroreductase (PF00881)	iodotyrosine deiodinase [EC:1.21.1.1] (K17231)	-	-
RS_GCF_000157995.1	d__Bacteria;p__Firmicutes;c__Bacilli;o__Erysipelotrichales;f__Erysipelotrichaceae;g__Holdemania;s__Holdemania filiformis	NZ_GG657556.1_119	NZ_GG657556.1	134953..135294 (1)	114	OTHER	1	NusG_II (PF07009)	Na	NusG_II (PF07009)	EetA
RS_GCF_000157995.1	d__Bacteria;p__Firmicutes;c__Bacilli;o__Erysipelotrichales;f__Erysipelotrichaceae;g__Holdemania;s__Holdemania filiformis	NZ_GG657556.1_120	NZ_GG657556.1	135296..135808 (1)	171	OTHER	5	Hpre_diP_synt_I (PF07456)	heptaprenyl diphosphate synthase [EC:2.5.1.30] (K00805)	Hpre_diP_synt_I (PF07456)	EetB
RS_GCF_000157995.1	d__Bacteria;p__Firmicutes;c__Bacilli;o__Erysipelotrichales;f__Erysipelotrichaceae;g__Holdemania;s__Holdemania filiformis	NZ_GG657556.1_121	NZ_GG657556.1	135891..136583 (1)	231	OTHER	0	Lactamase_B_3 (PF13483)	Na	-	-
RS_GCF_000157995.1	d__Bacteria;p__Firmicutes;c__Bacilli;o__Erysipelotrichales;f__Erysipelotrichaceae;g__Holdemania;s__Holdemania filiformis	NZ_GG657556.1_122	NZ_GG657556.1	136580..138781 (1)	734	SP(Sec/SPI)	6	DUF2207 (PF09972)	potassium-dependent mechanosensitive channel (K05802)	-	-
RS_GCF_000157995.1	d__Bacteria;p__Firmicutes;c__Bacilli;o__Erysipelotrichales;f__Erysipelotrichaceae;g__Holdemania;s__Holdemania filiformis	NZ_GG657556.1_123	NZ_GG657556.1	138898..139467 (-1)	190	OTHER	0	Methyltransf_23 (PF13489)	Na	-	-
RS_GCF_000157995.1	d__Bacteria;p__Firmicutes;c__Bacilli;o__Erysipelotrichales;f__Erysipelotrichaceae;g__Holdemania;s__Holdemania filiformis	NZ_GG657556.1_124	NZ_GG657556.1	139479..139949 (-1)	157	OTHER	0	LOR (PF04525)	Na	-	-
RS_GCF_000157995.1	d__Bacteria;p__Firmicutes;c__Bacilli;o__Erysipelotrichales;f__Erysipelotrichaceae;g__Holdemania;s__Holdemania filiformis	NZ_GG657556.1_125	NZ_GG657556.1	140128..140628 (1)	167	OTHER	4	Na	Na	-	-
RS_GCF_000758565.1	d__Bacteria;p__Firmicutes;c__Bacilli;o__Paenibacillales;f__Paenibacillaceae;g__Paenibacillus;s__Paenibacillus sp000758565	NZ_CP009280.1_537	NZ_CP009280.1	616411..618588 (1)	726	OTHER	0	Na	circumsporozoite protein (K13836) + circumsporozoite protein (K13836) + circumsporozoite protein (K13836)	-	-
RS_GCF_000758565.1	d__Bacteria;p__Firmicutes;c__Bacilli;o__Paenibacillales;f__Paenibacillaceae;g__Paenibacillus;s__Paenibacillus sp000758565	NZ_CP009280.1_538	NZ_CP009280.1	619493..621466 (1)	658	OTHER	3	Na	circumsporozoite protein (K13836)	-	-
RS_GCF_000758565.1	d__Bacteria;p__Firmicutes;c__Bacilli;o__Paenibacillales;f__Paenibacillaceae;g__Paenibacillus;s__Paenibacillus sp000758565	NZ_CP009280.1_539	NZ_CP009280.1	621771..622892 (1)	374	OTHER	0	HTH_OrfB_IS605 (PF12323) + OrfB_IS605 (PF01385) + OrfB_Zn_ribbon (PF07282)	putative transposase (K07496)	-	-
RS_GCF_000758565.1	d__Bacteria;p__Firmicutes;c__Bacilli;o__Paenibacillales;f__Paenibacillaceae;g__Paenibacillus;s__Paenibacillus sp000758565	NZ_CP009280.1_540	NZ_CP009280.1	623105..624070 (1)	322	OTHER	1	Abhydrolase_1 (PF00561) + Hydrolase_4 (PF12146)	uncharacterized protein (K06889)	-	-
RS_GCF_000758565.1	d__Bacteria;p__Firmicutes;c__Bacilli;o__Paenibacillales;f__Paenibacillaceae;g__Paenibacillus;s__Paenibacillus sp000758565	NZ_CP009280.1_541	NZ_CP009280.1	624553..626100 (1)	516	OTHER	6	HAMP (PF00672) + HD (PF01966)	putative two-component system response regulator (K07814)	-	-
RS_GCF_000758565.1	d__Bacteria;p__Firmicutes;c__Bacilli;o__Paenibacillales;f__Paenibacillaceae;g__Paenibacillus;s__Paenibacillus sp000758565	NZ_CP009280.1_542	NZ_CP009280.1	626308..626697 (1)	130	SP(Sec/SPI)	1	NusG_II (PF07009)	Na	NusG_II (PF07009)	EetA
RS_GCF_000758565.1	d__Bacteria;p__Firmicutes;c__Bacilli;o__Paenibacillales;f__Paenibacillaceae;g__Paenibacillus;s__Paenibacillus sp000758565	NZ_CP009280.1_543	NZ_CP009280.1	626681..627244 (1)	188	OTHER	5	Hpre_diP_synt_I (PF07456)	heptaprenyl diphosphate synthase [EC:2.5.1.30] (K00805)	Hpre_diP_synt_I (PF07456)	EetB
RS_GCF_000758565.1	d__Bacteria;p__Firmicutes;c__Bacilli;o__Paenibacillales;f__Paenibacillaceae;g__Paenibacillus;s__Paenibacillus sp000758565	NZ_CP009280.1_544	NZ_CP009280.1	627264..628130 (1)	289	OTHER	0	ABC_tran (PF00005)	energy-coupling factor transport system ATP-binding protein [EC:3.6.3.-] (K16786)	-	-
RS_GCF_000758565.1	d__Bacteria;p__Firmicutes;c__Bacilli;o__Paenibacillales;f__Paenibacillaceae;g__Paenibacillus;s__Paenibacillus sp000758565	NZ_CP009280.1_545	NZ_CP009280.1	628106..629008 (1)	301	OTHER	0	ABC_tran (PF00005)	energy-coupling factor transport system ATP-binding protein [EC:3.6.3.-] (K16787)	-	-
RS_GCF_000758565.1	d__Bacteria;p__Firmicutes;c__Bacilli;o__Paenibacillales;f__Paenibacillaceae;g__Paenibacillus;s__Paenibacillus sp000758565	NZ_CP009280.1_546	NZ_CP009280.1	629001..629792 (1)	264	OTHER	4	CbiQ (PF02361)	energy-coupling factor transport system permease protein (K16785)	-	-
RS_GCF_000758565.1	d__Bacteria;p__Firmicutes;c__Bacilli;o__Paenibacillales;f__Paenibacillaceae;g__Paenibacillus;s__Paenibacillus sp000758565	NZ_CP009280.1_547	NZ_CP009280.1	629814..631739 (1)	642	OTHER	0	Peptidase_U32 (PF01136) + Peptidase_U32 (PF01136)	putative protease [EC:3.4.-.-] (K08303)	-	-
RS_GCF_000758565.1	d__Bacteria;p__Firmicutes;c__Bacilli;o__Paenibacillales;f__Paenibacillaceae;g__Paenibacillus;s__Paenibacillus sp000758565	NZ_CP009280.1_548	NZ_CP009280.1	631900..633195 (1)	432	OTHER	0	Aminotran_3 (PF00202)	4-aminobutyrate aminotransferase [EC:2.6.1.19] (K00823)	-	-
RS_GCF_000758565.1	d__Bacteria;p__Firmicutes;c__Bacilli;o__Paenibacillales;f__Paenibacillaceae;g__Paenibacillus;s__Paenibacillus sp000758565	NZ_CP009280.1_549	NZ_CP009280.1	633214..634098 (1)	295	OTHER	7	UbiA (PF01040)	4-hydroxybenzoate polyprenyltransferase [EC:2.5.1.39] (K03179)	-	-
RS_GCF_000758565.1	d__Bacteria;p__Firmicutes;c__Bacilli;o__Paenibacillales;f__Paenibacillaceae;g__Paenibacillus;s__Paenibacillus sp000758565	NZ_CP009280.1_550	NZ_CP009280.1	635175..636155 (-1)	327	OTHER	0	polyprenyl_synt (PF00348)	octaprenyl-diphosphate synthase [EC:2.5.1.90] (K02523)	-	-
RS_GCF_000758565.1	d__Bacteria;p__Firmicutes;c__Bacilli;o__Paenibacillales;f__Paenibacillaceae;g__Paenibacillus;s__Paenibacillus sp000758565	NZ_CP009280.1_551	NZ_CP009280.1	636174..636623 (-1)	150	OTHER	0	Na	Na	-	-
RS_GCF_000758565.1	d__Bacteria;p__Firmicutes;c__Bacilli;o__Paenibacillales;f__Paenibacillaceae;g__Paenibacillus;s__Paenibacillus sp000758565	NZ_CP009280.1_552	NZ_CP009280.1	636861..638738 (-1)	626	OTHER	2	Pyr_redox_2 (PF07992) + DoxX (PF07681)	NADH dehydrogenase [EC:1.6.99.3] (K03885)	K03885 (NADH dehydrogenase [EC:1.6.99.3])	EET
RS_GCF_000758565.1	d__Bacteria;p__Firmicutes;c__Bacilli;o__Paenibacillales;f__Paenibacillaceae;g__Paenibacillus;s__Paenibacillus sp000758565	NZ_CP009280.1_553	NZ_CP009280.1	638788..639708 (-1)	307	LIPO(Sec/SPII)	0	FMN_bind (PF04205) + FMN_bind (PF04205)	sex pheromone cAD1 (K20379)	Fmn_Bind (pplA)	EET
RS_GCF_000758565.1	d__Bacteria;p__Firmicutes;c__Bacilli;o__Paenibacillales;f__Paenibacillaceae;g__Paenibacillus;s__Paenibacillus sp000758565	NZ_CP009280.1_554	NZ_CP009280.1	640191..640394 (1)	68	OTHER	0	CsbD (PF05532)	Na	-	-
RS_GCF_000758565.1	d__Bacteria;p__Firmicutes;c__Bacilli;o__Paenibacillales;f__Paenibacillaceae;g__Paenibacillus;s__Paenibacillus sp000758565	NZ_CP009280.1_555	NZ_CP009280.1	640456..640722 (1)	89	OTHER	0	Na	Na	-	-
RS_GCF_000758565.1	d__Bacteria;p__Firmicutes;c__Bacilli;o__Paenibacillales;f__Paenibacillaceae;g__Paenibacillus;s__Paenibacillus sp000758565	NZ_CP009280.1_556	NZ_CP009280.1	640882..642279 (1)	466	OTHER	6	5TM-5TMR_LYT (PF07694) + HisKA (PF00512) + HATPase_c (PF02518)	diguanylate cyclase [EC:2.7.7.65] (K18967) + two-component system, NarL family, capsular synthesis sensor histidine kinase RcsC [EC:2.7.13.3] (K07677)	-	-
RS_GCF_000758565.1	d__Bacteria;p__Firmicutes;c__Bacilli;o__Paenibacillales;f__Paenibacillaceae;g__Paenibacillus;s__Paenibacillus sp000758565	NZ_CP009280.1_557	NZ_CP009280.1	642397..643671 (1)	425	OTHER	12	Sugar_tr (PF00083) + MFS_1 (PF07690)	MFS transporter, DHA1 family, multidrug resistance protein (K08153) + MFS transporter, DHA1 family, multidrug resistance protein (K08153)	-	-
RS_GCF_000758565.1	d__Bacteria;p__Firmicutes;c__Bacilli;o__Paenibacillales;f__Paenibacillaceae;g__Paenibacillus;s__Paenibacillus sp000758565	NZ_CP009280.1_558	NZ_CP009280.1	643704..644366 (1)	221	OTHER	0	NAD_binding_10 (PF13460)	oxidoreductase [EC:1.1.1.-] (K17290)	-	-
GB_GCA_007133365.1	d__Bacteria;p__Firmicutes_E;c__SLMV01;o__SLMV01;f__SLMV01;g__SLMV01;s__SLMV01 sp007133365	SLMV01000089.1_1	SLMV01000089.1	2..241 (1)	80	OTHER	0	Arg_repressor_C (PF02863)	transcriptional regulator of arginine metabolism (K03402)	-	-
GB_GCA_007133365.1	d__Bacteria;p__Firmicutes_E;c__SLMV01;o__SLMV01;f__SLMV01;g__SLMV01;s__SLMV01 sp007133365	SLMV01000089.1_2	SLMV01000089.1	238..738 (-1)	167	OTHER	6	Hpre_diP_synt_I (PF07456)	heptaprenyl diphosphate synthase [EC:2.5.1.30] (K00805)	Hpre_diP_synt_I (PF07456)	EetB
GB_GCA_007133365.1	d__Bacteria;p__Firmicutes_E;c__SLMV01;o__SLMV01;f__SLMV01;g__SLMV01;s__SLMV01 sp007133365	SLMV01000089.1_3	SLMV01000089.1	828..2156 (1)	443	OTHER	0	PGA_cap (PF09587)	gamma-polyglutamate biosynthesis protein CapA (K07282) + gamma-polyglutamate biosynthesis protein CapA (K07282)	-	-
GB_GCA_007133365.1	d__Bacteria;p__Firmicutes_E;c__SLMV01;o__SLMV01;f__SLMV01;g__SLMV01;s__SLMV01 sp007133365	SLMV01000089.1_4	SLMV01000089.1	2150..2740 (1)	197	OTHER	0	Pur_DNA_glyco (PF02245)	DNA-3-methyladenine glycosylase [EC:3.2.2.21] (K03652)	-	-
GB_GCA_007133365.1	d__Bacteria;p__Firmicutes_E;c__SLMV01;o__SLMV01;f__SLMV01;g__SLMV01;s__SLMV01 sp007133365	SLMV01000089.1_5	SLMV01000089.1	2769..2861 (1)	31	OTHER	0	Na	Na	-	-
RS_GCF_900167185.1	d__Bacteria;p__Firmicutes_F;c__Halanaerobiia;o__Halobacteroidales;f__Acetohalobiaceae;g__Selenihalanaerobacter;s__Selenihalanaerobacter shriftii	NZ_FUWM01000020.1_6	NZ_FUWM01000020.1	5618..5848 (1)	77	SP(Sec/SPI)	1	Cytochrome_C7 (PF14522)	nitrate reductase (cytochrome), electron transfer subunit (K02568)	-	-
RS_GCF_900167185.1	d__Bacteria;p__Firmicutes_F;c__Halanaerobiia;o__Halobacteroidales;f__Acetohalobiaceae;g__Selenihalanaerobacter;s__Selenihalanaerobacter shriftii	NZ_FUWM01000020.1_7	NZ_FUWM01000020.1	5987..6496 (1)	170	OTHER	0	Fer4_6 (PF12837) + Fer4_11 (PF13247)	anaerobic dimethyl sulfoxide reductase subunit B (K07307)	-	-
RS_GCF_900167185.1	d__Bacteria;p__Firmicutes_F;c__Halanaerobiia;o__Halobacteroidales;f__Acetohalobiaceae;g__Selenihalanaerobacter;s__Selenihalanaerobacter shriftii	NZ_FUWM01000020.1_8	NZ_FUWM01000020.1	6501..7673 (1)	391	OTHER	0	Fer4_6 (PF12837) + Fer4 (PF00037) + FlpD (PF02662) + Fer4 (PF00037) + Fer4_6 (PF12837)	heterodisulfide reductase subunit A2 [EC:1.8.7.3 1.8.98.4 1.8.98.5 1.8.98.6] (K03388) + 4Fe-4S ferredoxin (K00205)	-	-
RS_GCF_900167185.1	d__Bacteria;p__Firmicutes_F;c__Halanaerobiia;o__Halobacteroidales;f__Acetohalobiaceae;g__Selenihalanaerobacter;s__Selenihalanaerobacter shriftii	NZ_FUWM01000020.1_9	NZ_FUWM01000020.1	7743..7955 (1)	71	OTHER	1	TatA_B_E (PF02416)	sec-independent protein translocase protein TatA (K03116)	-	-
RS_GCF_900167185.1	d__Bacteria;p__Firmicutes_F;c__Halanaerobiia;o__Halobacteroidales;f__Acetohalobiaceae;g__Selenihalanaerobacter;s__Selenihalanaerobacter shriftii	NZ_FUWM01000020.1_10	NZ_FUWM01000020.1	8365..8859 (1)	165	OTHER	0	MobB (PF03205)	molybdopterin-guanine dinucleotide biosynthesis adapter protein (K03753)	-	-
RS_GCF_900167185.1	d__Bacteria;p__Firmicutes_F;c__Halanaerobiia;o__Halobacteroidales;f__Acetohalobiaceae;g__Selenihalanaerobacter;s__Selenihalanaerobacter shriftii	NZ_FUWM01000020.1_11	NZ_FUWM01000020.1	8938..9465 (1)	176	OTHER	5	Hpre_diP_synt_I (PF07456)	heptaprenyl diphosphate synthase [EC:2.5.1.30] (K00805)	Hpre_diP_synt_I (PF07456)	EetB
RS_GCF_900167185.1	d__Bacteria;p__Firmicutes_F;c__Halanaerobiia;o__Halobacteroidales;f__Acetohalobiaceae;g__Selenihalanaerobacter;s__Selenihalanaerobacter shriftii	NZ_FUWM01000020.1_12	NZ_FUWM01000020.1	9520..10095 (1)	192	OTHER	0	Maf (PF02545)	septum formation protein (K06287)	-	-
RS_GCF_900167185.1	d__Bacteria;p__Firmicutes_F;c__Halanaerobiia;o__Halobacteroidales;f__Acetohalobiaceae;g__Selenihalanaerobacter;s__Selenihalanaerobacter shriftii	NZ_FUWM01000020.1_13	NZ_FUWM01000020.1	10115..10810 (1)	232	OTHER	0	RadC (PF04002)	DNA repair protein RadC (K03630)	-	-
RS_GCF_900167185.1	d__Bacteria;p__Firmicutes_F;c__Halanaerobiia;o__Halobacteroidales;f__Acetohalobiaceae;g__Selenihalanaerobacter;s__Selenihalanaerobacter shriftii	NZ_FUWM01000020.1_14	NZ_FUWM01000020.1	10836..11876 (1)	347	OTHER	0	MreB_Mbl (PF06723)	rod shape-determining protein MreB and related proteins (K03569)	-	-
RS_GCF_900167185.1	d__Bacteria;p__Firmicutes_F;c__Halanaerobiia;o__Halobacteroidales;f__Acetohalobiaceae;g__Selenihalanaerobacter;s__Selenihalanaerobacter shriftii	NZ_FUWM01000020.1_15	NZ_FUWM01000020.1	11908..12738 (1)	277	OTHER	1	MreC (PF04085)	rod shape-determining protein MreC (K03570)	-	-
RS_GCF_900167185.1	d__Bacteria;p__Firmicutes_F;c__Halanaerobiia;o__Halobacteroidales;f__Acetohalobiaceae;g__Selenihalanaerobacter;s__Selenihalanaerobacter shriftii	NZ_FUWM01000020.1_16	NZ_FUWM01000020.1	12755..13252 (1)	166	OTHER	5	MreD (PF04093)	rod shape-determining protein MreD (K03571)	-	-
GB_GCA_007120575.1	d__Bacteria;p__Proteobacteria;c__Gammaproteobacteria;o__Ectothiorhodospirales;f__Thioalkalivibrionaceae;g__Thioalkalivibrio;s__Thioalkalivibrio sp007120575	SKNJ01000310.1_1	SKNJ01000310.1	1..360 (1)	120	SP(Sec/SPI)	0	NusG_II (PF07009)	Na	NusG_II (PF07009)	EetA
GB_GCA_007120575.1	d__Bacteria;p__Proteobacteria;c__Gammaproteobacteria;o__Ectothiorhodospirales;f__Thioalkalivibrionaceae;g__Thioalkalivibrio;s__Thioalkalivibrio sp007120575	SKNJ01000310.1_2	SKNJ01000310.1	361..897 (1)	179	OTHER	5	Hpre_diP_synt_I (PF07456)	heptaprenyl diphosphate synthase [EC:2.5.1.30] (K00805)	Hpre_diP_synt_I (PF07456)	EetB
GB_GCA_007120575.1	d__Bacteria;p__Proteobacteria;c__Gammaproteobacteria;o__Ectothiorhodospirales;f__Thioalkalivibrionaceae;g__Thioalkalivibrio;s__Thioalkalivibrio sp007120575	SKNJ01000310.1_3	SKNJ01000310.1	878..1795 (1)	306	OTHER	1	TonB_C (PF03544)	periplasmic protein TonB (K03832)	-	-
GB_GCA_007120575.1	d__Bacteria;p__Proteobacteria;c__Gammaproteobacteria;o__Ectothiorhodospirales;f__Thioalkalivibrionaceae;g__Thioalkalivibrio;s__Thioalkalivibrio sp007120575	SKNJ01000310.1_4	SKNJ01000310.1	1792..2427 (1)	212	OTHER	0	DUF179 (PF02622)	putative transcriptional regulator (K07735)	-	-
GB_GCA_007120575.1	d__Bacteria;p__Proteobacteria;c__Gammaproteobacteria;o__Ectothiorhodospirales;f__Thioalkalivibrionaceae;g__Thioalkalivibrio;s__Thioalkalivibrio sp007120575	SKNJ01000310.1_5	SKNJ01000310.1	2431..2832 (1)	134	OTHER	0	RuvX (PF03652)	putative holliday junction resolvase [EC:3.1.-.-] (K07447)	-	-
GB_GCA_007120575.1	d__Bacteria;p__Proteobacteria;c__Gammaproteobacteria;o__Ectothiorhodospirales;f__Thioalkalivibrionaceae;g__Thioalkalivibrio;s__Thioalkalivibrio sp007120575	SKNJ01000310.1_6	SKNJ01000310.1	2822..3343 (1)	174	OTHER	0	Pribosyltran (PF00156)	pyrimidine operon attenuation protein / uracil phosphoribosyltransferase [EC:2.4.2.9] (K02825)	-	-
GB_GCA_007120575.1	d__Bacteria;p__Proteobacteria;c__Gammaproteobacteria;o__Ectothiorhodospirales;f__Thioalkalivibrionaceae;g__Thioalkalivibrio;s__Thioalkalivibrio sp007120575	SKNJ01000310.1_7	SKNJ01000310.1	3340..4362 (1)	341	OTHER	0	OTCace_N (PF02729) + OTCace (PF00185)	aspartate carbamoyltransferase catalytic subunit [EC:2.1.3.2] (K00609)	-	-
RS_GCF_000092845.1	d__Bacteria;p__Spirochaetota;c__Brachyspirae;o__Brachyspirales;f__Brachyspiraceae;g__Brachyspira;s__Brachyspira murdochii	NC_014150.1_2192	NC_014150.1	2481558..2485316 (-1)	1253	OTHER	0	FGAR-AT_linker (PF18072) + AIRS_C (PF02769) + GATase_5 (PF13507)	phosphoribosylformylglycinamidine synthase [EC:6.3.5.3] (K01952)	-	-
RS_GCF_000092845.1	d__Bacteria;p__Spirochaetota;c__Brachyspirae;o__Brachyspirales;f__Brachyspiraceae;g__Brachyspira;s__Brachyspira murdochii	NC_014150.1_2193	NC_014150.1	2485557..2485940 (1)	128	OTHER	0	Glyoxalase (PF00903)	lactoylglutathione lyase [EC:4.4.1.5] (K01759)	-	-
RS_GCF_000092845.1	d__Bacteria;p__Spirochaetota;c__Brachyspirae;o__Brachyspirales;f__Brachyspiraceae;g__Brachyspira;s__Brachyspira murdochii	NC_014150.1_2194	NC_014150.1	2485951..2487642 (1)	564	LIPO(Sec/SPII)	0	Amidohydro_3 (PF07969)	N-substituted formamide deformylase [EC:3.5.1.91] (K07047)	-	-
RS_GCF_000092845.1	d__Bacteria;p__Spirochaetota;c__Brachyspirae;o__Brachyspirales;f__Brachyspiraceae;g__Brachyspira;s__Brachyspira murdochii	NC_014150.1_2195	NC_014150.1	2487724..2488506 (1)	261	OTHER	2	DisA_N (PF02457)	diadenylate cyclase [EC:2.7.7.85] (K18672)	-	-
RS_GCF_000092845.1	d__Bacteria;p__Spirochaetota;c__Brachyspirae;o__Brachyspirales;f__Brachyspiraceae;g__Brachyspira;s__Brachyspira murdochii	NC_014150.1_2196	NC_014150.1	2488503..2489504 (1)	334	OTHER	1	YbbR (PF07949) + YbbR (PF07949) + YbbR (PF07949)	Na	-	-
RS_GCF_000092845.1	d__Bacteria;p__Spirochaetota;c__Brachyspirae;o__Brachyspirales;f__Brachyspiraceae;g__Brachyspira;s__Brachyspira murdochii	NC_014150.1_2197	NC_014150.1	2489508..2489870 (1)	121	OTHER	1	NusG_II (PF07009)	Na	NusG_II (PF07009)	EetA
RS_GCF_000092845.1	d__Bacteria;p__Spirochaetota;c__Brachyspirae;o__Brachyspirales;f__Brachyspiraceae;g__Brachyspira;s__Brachyspira murdochii	NC_014150.1_2198	NC_014150.1	2489880..2490410 (1)	177	OTHER	5	Hpre_diP_synt_I (PF07456)	heptaprenyl diphosphate synthase [EC:2.5.1.30] (K00805)	Hpre_diP_synt_I (PF07456)	EetB
RS_GCF_000092845.1	d__Bacteria;p__Spirochaetota;c__Brachyspirae;o__Brachyspirales;f__Brachyspiraceae;g__Brachyspira;s__Brachyspira murdochii	NC_014150.1_2199	NC_014150.1	2490415..2492163 (-1)	583	OTHER	5	Na	Na	-	-
RS_GCF_000092845.1	d__Bacteria;p__Spirochaetota;c__Brachyspirae;o__Brachyspirales;f__Brachyspiraceae;g__Brachyspira;s__Brachyspira murdochii	NC_014150.1_2200	NC_014150.1	2492350..2493135 (1)	262	SP(Sec/SPI)	1	Na	Na	-	-
RS_GCF_000092845.1	d__Bacteria;p__Spirochaetota;c__Brachyspirae;o__Brachyspirales;f__Brachyspiraceae;g__Brachyspira;s__Brachyspira murdochii	NC_014150.1_2201	NC_014150.1	2493184..2493957 (1)	258	SP(Sec/SPI)	1	OMP_b-brl_2 (PF13568) + OMP_b-brl_2 (PF13568)	Na	-	-
RS_GCF_000092845.1	d__Bacteria;p__Spirochaetota;c__Brachyspirae;o__Brachyspirales;f__Brachyspiraceae;g__Brachyspira;s__Brachyspira murdochii	NC_014150.1_2202	NC_014150.1	2493973..2494779 (1)	269	LIPO(Sec/SPII)	0	Na	Na	-	-
RS_GCF_000092845.1	d__Bacteria;p__Spirochaetota;c__Brachyspirae;o__Brachyspirales;f__Brachyspiraceae;g__Brachyspira;s__Brachyspira murdochii	NC_014150.1_2203	NC_014150.1	2494788..2495633 (1)	282	LIPO(Sec/SPII)	0	Na	2-glutathionyl-2-methylbut-3-en-1-ol dehydrogenase [EC:1.1.1.398] (K21101)	-	-
GB_GCA_007130465.1	d__Bacteria;p__Firmicutes_F;c__Halanaerobiia;o__Halanaerobiales;f__Halarsenatibacteraceae;g__SLSL01;s__SLSL01 sp007130465	SLSL01000221.1_1	SLSL01000221.1	2..70 (1)	23	OTHER	0	Na	Na	-	-
GB_GCA_007130465.1	d__Bacteria;p__Firmicutes_F;c__Halanaerobiia;o__Halanaerobiales;f__Halarsenatibacteraceae;g__SLSL01;s__SLSL01 sp007130465	SLSL01000221.1_2	SLSL01000221.1	63..653 (1)	197	OTHER	6	Rnf-Nqr (PF02508)	Na+-translocating ferredoxin:NAD+ oxidoreductase subunit A (K03617)	-	-
GB_GCA_007130465.1	d__Bacteria;p__Firmicutes_F;c__Halanaerobiia;o__Halanaerobiales;f__Halarsenatibacteraceae;g__SLSL01;s__SLSL01 sp007130465	SLSL01000221.1_3	SLSL01000221.1	673..1656 (1)	328	SP(Sec/SPI)	1	FeS (PF04060) + Fer4 (PF00037) + Fer4 (PF00037) + Fer4_16 (PF13484) + Fer4 (PF00037) + Fer4 (PF00037) + Fer4 (PF00037)	Na+-translocating ferredoxin:NAD+ oxidoreductase subunit B [EC:7.2.1.2] (K03616) + photosystem I subunit VII (K02691) + F420H2 dehydrogenase subunit I [EC:1.5.98.3] (K22164) + formate dehydrogenase (NAD+, ferredoxin) subunit B [EC:1.17.1.11] (K22339)	K03616 (Na+-translocating ferredoxin:NAD+ oxidoreductase subunit B [EC:7.2.1.2])	-
GB_GCA_007130465.1	d__Bacteria;p__Firmicutes_F;c__Halanaerobiia;o__Halanaerobiales;f__Halarsenatibacteraceae;g__SLSL01;s__SLSL01 sp007130465	SLSL01000221.1_4	SLSL01000221.1	1791..2312 (1)	174	OTHER	5	Hpre_diP_synt_I (PF07456)	heptaprenyl diphosphate synthase [EC:2.5.1.30] (K00805)	Hpre_diP_synt_I (PF07456)	EetB
GB_GCA_007130465.1	d__Bacteria;p__Firmicutes_F;c__Halanaerobiia;o__Halanaerobiales;f__Halarsenatibacteraceae;g__SLSL01;s__SLSL01 sp007130465	SLSL01000221.1_5	SLSL01000221.1	2309..2911 (1)	201	OTHER	0	Maf (PF02545)	septum formation protein (K06287)	-	-
GB_GCA_007130465.1	d__Bacteria;p__Firmicutes_F;c__Halanaerobiia;o__Halanaerobiales;f__Halarsenatibacteraceae;g__SLSL01;s__SLSL01 sp007130465	SLSL01000221.1_6	SLSL01000221.1	2957..3652 (1)	232	OTHER	0	RadC (PF04002)	DNA repair protein RadC (K03630)	-	-
GB_GCA_007130465.1	d__Bacteria;p__Firmicutes_F;c__Halanaerobiia;o__Halanaerobiales;f__Halarsenatibacteraceae;g__SLSL01;s__SLSL01 sp007130465	SLSL01000221.1_7	SLSL01000221.1	3689..4729 (1)	347	OTHER	0	MreB_Mbl (PF06723)	rod shape-determining protein MreB and related proteins (K03569)	-	-
GB_GCA_007130465.1	d__Bacteria;p__Firmicutes_F;c__Halanaerobiia;o__Halanaerobiales;f__Halarsenatibacteraceae;g__SLSL01;s__SLSL01 sp007130465	SLSL01000221.1_8	SLSL01000221.1	4753..5589 (1)	279	OTHER	1	MreC (PF04085)	rod shape-determining protein MreC (K03570)	-	-
GB_GCA_007130465.1	d__Bacteria;p__Firmicutes_F;c__Halanaerobiia;o__Halanaerobiales;f__Halarsenatibacteraceae;g__SLSL01;s__SLSL01 sp007130465	SLSL01000221.1_9	SLSL01000221.1	5600..6106 (1)	169	OTHER	5	MreD (PF04093)	rod shape-determining protein MreD (K03571)	-	-
GB_GCA_003149875.1	Na	QAMO01000073.1_16	QAMO01000073.1	17627..18970 (1)	448	SP(Sec/SPI)	0	Trypsin_2 (PF13365) + PDZ_2 (PF13180)	serine protease Do [EC:3.4.21.107] (K04771)	-	-
GB_GCA_003149875.1	Na	QAMO01000073.1_17	QAMO01000073.1	19135..19401 (1)	89	OTHER	0	Ribosomal_S15 (PF00312)	small subunit ribosomal protein S15 (K02956)	-	-
GB_GCA_003149875.1	Na	QAMO01000073.1_18	QAMO01000073.1	19565..21844 (1)	760	OTHER	6	HisKA_7TM (PF16927) + PAS (PF00989) + GGDEF (PF00990) + EAL (PF00563)	diguanylate cyclase [EC:2.7.7.65] (K21023)	-	-
GB_GCA_003149875.1	Na	QAMO01000073.1_19	QAMO01000073.1	22040..24127 (1)	696	OTHER	0	RNase_PH (PF01138) + RNase_PH_C (PF03725) + PNPase (PF03726) + RNase_PH (PF01138) + RNase_PH_C (PF03725) + KH_1 (PF00013) + S1 (PF00575)	polyribonucleotide nucleotidyltransferase [EC:2.7.7.8] (K00962)	-	-
GB_GCA_003149875.1	Na	QAMO01000073.1_20	QAMO01000073.1	24325..27012 (1)	896	OTHER	5	HD (PF01966)	putative two-component system response regulator (K07814)	-	-
GB_GCA_003149875.1	Na	QAMO01000073.1_21	QAMO01000073.1	27218..27715 (1)	166	OTHER	4	Hpre_diP_synt_I (PF07456)	heptaprenyl diphosphate synthase [EC:2.5.1.30] (K00805)	Hpre_diP_synt_I (PF07456)	EetB
GB_GCA_003149875.1	Na	QAMO01000073.1_22	QAMO01000073.1	27850..28518 (1)	223	OTHER	0	CLP_protease (PF00574)	capsid assembly protease [EC:3.4.21.-] (K21511) + capsid assembly protease [EC:3.4.21.-] (K21511)	-	-
GB_GCA_003149875.1	Na	QAMO01000073.1_23	QAMO01000073.1	28641..29516 (1)	292	OTHER	7	BacA (PF02673)	undecaprenyl-diphosphatase [EC:3.6.1.27] (K06153)	-	-
GB_GCA_003149875.1	Na	QAMO01000073.1_24	QAMO01000073.1	29541..33098 (1)	1186	OTHER	3	FtsK_4TM (PF13491) + FtsK_4TM (PF13491) + FtsK_alpha (PF17854) + FtsK_SpoIIIE (PF01580) + FtsK_gamma (PF09397)	DNA segregation ATPase FtsK/SpoIIIE, S-DNA-T family (K03466)	-	-
GB_GCA_003149875.1	Na	QAMO01000073.1_25	QAMO01000073.1	33099..34058 (1)	320	OTHER	0	RimK (PF08443)	gamma-F420-2:alpha-L-glutamate ligase [EC:6.3.2.32] (K14940)	-	-
GB_GCA_000433535.1	d__Bacteria;p__Firmicutes_A;c__Clostridia;o__Lachnospirales;f__Lachnospiraceae;g__CAG-317;s__CAG-317 sp000433535	FR892668.1_237	FR892668.1	246014..246604 (1)	197	OTHER	0	CoaE (PF01121)	dephospho-CoA kinase [EC:2.7.1.24] (K00859)	-	-
GB_GCA_000433535.1	d__Bacteria;p__Firmicutes_A;c__Clostridia;o__Lachnospirales;f__Lachnospiraceae;g__CAG-317;s__CAG-317 sp000433535	FR892668.1_238	FR892668.1	246645..247442 (1)	266	OTHER	0	Lactamase_B_2 (PF12706)	phosphoribosyl 1,2-cyclic phosphate phosphodiesterase [EC:3.1.4.55] (K06167)	-	-
GB_GCA_000433535.1	d__Bacteria;p__Firmicutes_A;c__Clostridia;o__Lachnospirales;f__Lachnospiraceae;g__CAG-317;s__CAG-317 sp000433535	FR892668.1_239	FR892668.1	247467..248330 (1)	288	OTHER	0	DegV (PF02645)	uncharacterized protein (K07030)	-	-
GB_GCA_000433535.1	d__Bacteria;p__Firmicutes_A;c__Clostridia;o__Lachnospirales;f__Lachnospiraceae;g__CAG-317;s__CAG-317 sp000433535	FR892668.1_240	FR892668.1	248346..249521 (1)	392	OTHER	0	malic (PF00390) + malic (PF00390) + Malic_M (PF03949)	malate dehydrogenase (oxaloacetate-decarboxylating) [EC:1.1.1.38] (K00027)	-	-
GB_GCA_000433535.1	d__Bacteria;p__Firmicutes_A;c__Clostridia;o__Lachnospirales;f__Lachnospiraceae;g__CAG-317;s__CAG-317 sp000433535	FR892668.1_241	FR892668.1	249608..250597 (-1)	330	LIPO(Sec/SPII)	0	ApbE (PF02424)	FAD:protein FMN transferase [EC:2.7.1.180] (K03734)	ApbE (fmnB)	-
GB_GCA_000433535.1	d__Bacteria;p__Firmicutes_A;c__Clostridia;o__Lachnospirales;f__Lachnospiraceae;g__CAG-317;s__CAG-317 sp000433535	FR892668.1_242	FR892668.1	250734..251135 (1)	134	SP(Sec/SPI)	1	NusG_II (PF07009)	Na	NusG_II (PF07009)	EetA
GB_GCA_000433535.1	d__Bacteria;p__Firmicutes_A;c__Clostridia;o__Lachnospirales;f__Lachnospiraceae;g__CAG-317;s__CAG-317 sp000433535	FR892668.1_243	FR892668.1	251147..251638 (1)	164	OTHER	5	Hpre_diP_synt_I (PF07456)	heptaprenyl diphosphate synthase [EC:2.5.1.30] (K00805)	Hpre_diP_synt_I (PF07456)	EetB
GB_GCA_000433535.1	d__Bacteria;p__Firmicutes_A;c__Clostridia;o__Lachnospirales;f__Lachnospiraceae;g__CAG-317;s__CAG-317 sp000433535	FR892668.1_244	FR892668.1	251649..252263 (1)	205	OTHER	0	RuvA_N (PF01330) + HHH_5 (PF14520) + RuvA_C (PF07499)	holliday junction DNA helicase RuvA [EC:3.6.4.12] (K03550)	-	-
GB_GCA_000433535.1	d__Bacteria;p__Firmicutes_A;c__Clostridia;o__Lachnospirales;f__Lachnospiraceae;g__CAG-317;s__CAG-317 sp000433535	FR892668.1_245	FR892668.1	252280..253287 (1)	336	OTHER	0	RuvB_N (PF05496) + AAA_lid_4 (PF17864) + RuvB_C (PF05491)	holliday junction DNA helicase RuvB [EC:3.6.4.12] (K03551)	-	-
GB_GCA_000433535.1	d__Bacteria;p__Firmicutes_A;c__Clostridia;o__Lachnospirales;f__Lachnospiraceae;g__CAG-317;s__CAG-317 sp000433535	FR892668.1_246	FR892668.1	253353..253763 (1)	137	OTHER	0	ZapA (PF05164)	cell division protein ZapA (K09888)	-	-
GB_GCA_000433535.1	d__Bacteria;p__Firmicutes_A;c__Clostridia;o__Lachnospirales;f__Lachnospiraceae;g__CAG-317;s__CAG-317 sp000433535	FR892668.1_247	FR892668.1	253842..256031 (1)	730	OTHER	0	Peptidase_U32 (PF01136) + DUF3656 (PF12392)	putative protease [EC:3.4.-.-] (K08303)	-	-
GB_GCA_000433535.1	d__Bacteria;p__Firmicutes_A;c__Clostridia;o__Lachnospirales;f__Lachnospiraceae;g__CAG-317;s__CAG-317 sp000433535	FR892668.1_248	FR892668.1	256040..257512 (1)	491	OTHER	13	FTSW_RODA_SPOVE (PF01098)	cell division protein FtsW (K03588)	-	-
GB_GCA_002409585.1	d__Bacteria;p__Firmicutes_A;c__Clostridia;o__Oscillospirales;f__Acutalibacteraceae;g__Caprobacter;s__Caprobacter sp002409585	DHNP01000032.1_12	DHNP01000032.1	13376..14320 (-1)	315	LIPO(Sec/SPII)	7	Mem_trans (PF03547) + Mem_trans (PF03547)	uncharacterized protein (K07088)	-	-
GB_GCA_002409585.1	d__Bacteria;p__Firmicutes_A;c__Clostridia;o__Oscillospirales;f__Acutalibacteraceae;g__Caprobacter;s__Caprobacter sp002409585	DHNP01000032.1_13	DHNP01000032.1	14317..14700 (-1)	128	OTHER	0	Glyoxalase (PF00903)	uncharacterized protein (K07032)	-	-
GB_GCA_002409585.1	d__Bacteria;p__Firmicutes_A;c__Clostridia;o__Oscillospirales;f__Acutalibacteraceae;g__Caprobacter;s__Caprobacter sp002409585	DHNP01000032.1_14	DHNP01000032.1	14909..15988 (-1)	360	OTHER	4	MS_channel (PF00924)	MscS family membrane protein (K16052)	-	-
GB_GCA_002409585.1	d__Bacteria;p__Firmicutes_A;c__Clostridia;o__Oscillospirales;f__Acutalibacteraceae;g__Caprobacter;s__Caprobacter sp002409585	DHNP01000032.1_15	DHNP01000032.1	16098..17603 (-1)	502	OTHER	12	SNF (PF00209)	neurotransmitter:Na+ symporter, NSS family (K03308)	-	-
GB_GCA_002409585.1	d__Bacteria;p__Firmicutes_A;c__Clostridia;o__Oscillospirales;f__Acutalibacteraceae;g__Caprobacter;s__Caprobacter sp002409585	DHNP01000032.1_16	DHNP01000032.1	17972..19294 (-1)	441	OTHER	10	Polysacc_synt (PF01943) + Polysacc_synt_C (PF14667)	polysaccharide transporter, PST family (K03328)	-	-
GB_GCA_002409585.1	d__Bacteria;p__Firmicutes_A;c__Clostridia;o__Oscillospirales;f__Acutalibacteraceae;g__Caprobacter;s__Caprobacter sp002409585	DHNP01000032.1_17	DHNP01000032.1	19547..20347 (-1)	267	SP(Sec/SPI)	1	FeS (PF04060) + Fer4 (PF00037) + Fer4 (PF00037) + Fer4 (PF00037) + Fer4 (PF00037)	Na+-translocating ferredoxin:NAD+ oxidoreductase subunit B [EC:7.2.1.2] (K03616) + F420H2 dehydrogenase subunit I [EC:1.5.98.3] (K22164)	K03616 (Na+-translocating ferredoxin:NAD+ oxidoreductase subunit B [EC:7.2.1.2])	Rnf
GB_GCA_002409585.1	d__Bacteria;p__Firmicutes_A;c__Clostridia;o__Oscillospirales;f__Acutalibacteraceae;g__Caprobacter;s__Caprobacter sp002409585	DHNP01000032.1_18	DHNP01000032.1	20361..20987 (-1)	209	OTHER	6	Rnf-Nqr (PF02508)	Na+-translocating ferredoxin:NAD+ oxidoreductase subunit A (K03617)	-	-
GB_GCA_002409585.1	d__Bacteria;p__Firmicutes_A;c__Clostridia;o__Oscillospirales;f__Acutalibacteraceae;g__Caprobacter;s__Caprobacter sp002409585	DHNP01000032.1_19	DHNP01000032.1	20984..21709 (-1)	242	OTHER	6	Rnf-Nqr (PF02508)	Na+-translocating ferredoxin:NAD+ oxidoreductase subunit E (K03613)	-	-
GB_GCA_002409585.1	d__Bacteria;p__Firmicutes_A;c__Clostridia;o__Oscillospirales;f__Acutalibacteraceae;g__Caprobacter;s__Caprobacter sp002409585	DHNP01000032.1_20	DHNP01000032.1	21711..22268 (-1)	186	LIPO(Sec/SPII)	1	FMN_bind (PF04205)	Na+-translocating ferredoxin:NAD+ oxidoreductase subunit G (K03612)	Fmn_Bind (pplA)	Rnf
GB_GCA_002409585.1	d__Bacteria;p__Firmicutes_A;c__Clostridia;o__Oscillospirales;f__Acutalibacteraceae;g__Caprobacter;s__Caprobacter sp002409585	DHNP01000032.1_21	DHNP01000032.1	22252..23214 (-1)	321	OTHER	8	NQR2_RnfD_RnfE (PF03116)	Na+-translocating ferredoxin:NAD+ oxidoreductase subunit D [EC:7.2.1.2] (K03614)	-	-
GB_GCA_002409585.1	d__Bacteria;p__Firmicutes_A;c__Clostridia;o__Oscillospirales;f__Acutalibacteraceae;g__Caprobacter;s__Caprobacter sp002409585	DHNP01000032.1_22	DHNP01000032.1	23214..24554 (-1)	447	OTHER	0	RnfC_N (PF13375) + Complex1_51K (PF01512) + SLBB (PF10531) + Fer4 (PF00037) + Fer4_17 (PF13534)	Na+-translocating ferredoxin:NAD+ oxidoreductase subunit C [EC:7.2.1.2] (K03615)	-	-
GB_GCA_002409585.1	d__Bacteria;p__Firmicutes_A;c__Clostridia;o__Oscillospirales;f__Acutalibacteraceae;g__Caprobacter;s__Caprobacter sp002409585	DHNP01000032.1_23	DHNP01000032.1	24615..25142 (-1)	176	OTHER	5	Hpre_diP_synt_I (PF07456)	riboflavin transporter (K23675)	Hpre_diP_synt_I (PF07456)	EetB
GB_GCA_002409585.1	d__Bacteria;p__Firmicutes_A;c__Clostridia;o__Oscillospirales;f__Acutalibacteraceae;g__Caprobacter;s__Caprobacter sp002409585	DHNP01000032.1_24	DHNP01000032.1	25139..25513 (-1)	125	SP(Sec/SPI)	1	NusG_II (PF07009)	Na	NusG_II (PF07009)	EetA
GB_GCA_002409585.1	d__Bacteria;p__Firmicutes_A;c__Clostridia;o__Oscillospirales;f__Acutalibacteraceae;g__Caprobacter;s__Caprobacter sp002409585	DHNP01000032.1_25	DHNP01000032.1	25531..26580 (-1)	350	SP(Sec/SPI)	1	ApbE (PF02424)	FAD:protein FMN transferase [EC:2.7.1.180] (K03734)	ApbE (fmnB)	-
GB_GCA_002409585.1	d__Bacteria;p__Firmicutes_A;c__Clostridia;o__Oscillospirales;f__Acutalibacteraceae;g__Caprobacter;s__Caprobacter sp002409585	DHNP01000032.1_26	DHNP01000032.1	27200..27760 (-1)	187	OTHER	0	DUF1836 (PF08876)	troponin C, slow skeletal and cardiac muscles (K05865)	-	-
GB_GCA_002409585.1	d__Bacteria;p__Firmicutes_A;c__Clostridia;o__Oscillospirales;f__Acutalibacteraceae;g__Caprobacter;s__Caprobacter sp002409585	DHNP01000032.1_27	DHNP01000032.1	27757..28614 (-1)	286	LIPO(Sec/SPII)	0	AraC_binding (PF02311) + HTH_18 (PF12833)	AraC family transcriptional regulator, arabinose operon regulatory protein (K02099)	-	-
RS_GCF_000020485.1	d__Bacteria;p__Firmicutes_F;c__Halanaerobiia;o__Halanaerobiales;f__Halothermotrichaceae;g__Halothermothrix;s__Halothermothrix orenii	NC_011899.1_1460	NC_011899.1	1510425..1510910 (-1)	162	OTHER	5	MreD (PF04093)	rod shape-determining protein MreD (K03571)	-	-
RS_GCF_000020485.1	d__Bacteria;p__Firmicutes_F;c__Halanaerobiia;o__Halanaerobiales;f__Halothermotrichaceae;g__Halothermothrix;s__Halothermothrix orenii	NC_011899.1_1461	NC_011899.1	1510922..1511749 (-1)	276	OTHER	1	MreC (PF04085)	rod shape-determining protein MreC (K03570)	-	-
RS_GCF_000020485.1	d__Bacteria;p__Firmicutes_F;c__Halanaerobiia;o__Halanaerobiales;f__Halothermotrichaceae;g__Halothermothrix;s__Halothermothrix orenii	NC_011899.1_1462	NC_011899.1	1511762..1512802 (-1)	347	OTHER	0	MreB_Mbl (PF06723)	rod shape-determining protein MreB and related proteins (K03569)	-	-
RS_GCF_000020485.1	d__Bacteria;p__Firmicutes_F;c__Halanaerobiia;o__Halanaerobiales;f__Halothermotrichaceae;g__Halothermothrix;s__Halothermothrix orenii	NC_011899.1_1463	NC_011899.1	1512844..1513530 (-1)	229	OTHER	0	RadC (PF04002)	DNA repair protein RadC (K03630)	-	-
RS_GCF_000020485.1	d__Bacteria;p__Firmicutes_F;c__Halanaerobiia;o__Halanaerobiales;f__Halothermotrichaceae;g__Halothermothrix;s__Halothermothrix orenii	NC_011899.1_1464	NC_011899.1	1513601..1514179 (-1)	193	OTHER	0	Maf (PF02545)	septum formation protein (K06287)	-	-
RS_GCF_000020485.1	d__Bacteria;p__Firmicutes_F;c__Halanaerobiia;o__Halanaerobiales;f__Halothermotrichaceae;g__Halothermothrix;s__Halothermothrix orenii	NC_011899.1_1465	NC_011899.1	1514169..1514696 (-1)	176	OTHER	5	Hpre_diP_synt_I (PF07456)	heptaprenyl diphosphate synthase [EC:2.5.1.30] (K00805)	Hpre_diP_synt_I (PF07456)	EetB
RS_GCF_000020485.1	d__Bacteria;p__Firmicutes_F;c__Halanaerobiia;o__Halanaerobiales;f__Halothermotrichaceae;g__Halothermothrix;s__Halothermothrix orenii	NC_011899.1_1466	NC_011899.1	1514931..1515941 (-1)	337	OTHER	1	ApbE (PF02424)	FAD:protein FMN transferase [EC:2.7.1.180] (K03734)	-	-
RS_GCF_000020485.1	d__Bacteria;p__Firmicutes_F;c__Halanaerobiia;o__Halanaerobiales;f__Halothermotrichaceae;g__Halothermothrix;s__Halothermothrix orenii	NC_011899.1_1467	NC_011899.1	1515925..1516344 (-1)	140	OTHER	1	NusG_II (PF07009)	Na	NusG_II (PF07009)	EetA
RS_GCF_000020485.1	d__Bacteria;p__Firmicutes_F;c__Halanaerobiia;o__Halanaerobiales;f__Halothermotrichaceae;g__Halothermothrix;s__Halothermothrix orenii	NC_011899.1_1468	NC_011899.1	1516638..1517633 (-1)	332	SP(Sec/SPI)	1	FeS (PF04060) + Fer4 (PF00037) + Fer4 (PF00037) + Fer4 (PF00037) + Fer4 (PF00037) + Fer4 (PF00037) + Fer4_21 (PF14697)	Na+-translocating ferredoxin:NAD+ oxidoreductase subunit B [EC:7.2.1.2] (K03616) + Na+-translocating ferredoxin:NAD+ oxidoreductase subunit B [EC:7.2.1.2] (K03616) + Na+-translocating ferredoxin:NAD+ oxidoreductase subunit B [EC:7.2.1.2] (K03616) + formate dehydrogenase (NAD+, ferredoxin) subunit B [EC:1.17.1.11] (K22339)	K03616 (Na+-translocating ferredoxin:NAD+ oxidoreductase subunit B [EC:7.2.1.2])	Rnf
RS_GCF_000020485.1	d__Bacteria;p__Firmicutes_F;c__Halanaerobiia;o__Halanaerobiales;f__Halothermotrichaceae;g__Halothermothrix;s__Halothermothrix orenii	NC_011899.1_1469	NC_011899.1	1517652..1518245 (-1)	198	OTHER	6	Rnf-Nqr (PF02508)	Na+-translocating ferredoxin:NAD+ oxidoreductase subunit A (K03617)	-	-
RS_GCF_000020485.1	d__Bacteria;p__Firmicutes_F;c__Halanaerobiia;o__Halanaerobiales;f__Halothermotrichaceae;g__Halothermothrix;s__Halothermothrix orenii	NC_011899.1_1470	NC_011899.1	1518249..1518848 (-1)	200	OTHER	5	Rnf-Nqr (PF02508)	Na+-translocating ferredoxin:NAD+ oxidoreductase subunit E (K03613)	-	-
RS_GCF_000020485.1	d__Bacteria;p__Firmicutes_F;c__Halanaerobiia;o__Halanaerobiales;f__Halothermotrichaceae;g__Halothermothrix;s__Halothermothrix orenii	NC_011899.1_1471	NC_011899.1	1518848..1519408 (-1)	187	SP(Sec/SPI)	1	FMN_bind (PF04205)	Na+-translocating ferredoxin:NAD+ oxidoreductase subunit G (K03612)	Fmn_Bind (pplA)	Rnf
RS_GCF_000020485.1	d__Bacteria;p__Firmicutes_F;c__Halanaerobiia;o__Halanaerobiales;f__Halothermotrichaceae;g__Halothermothrix;s__Halothermothrix orenii	NC_011899.1_1472	NC_011899.1	1519398..1520321 (-1)	308	OTHER	9	NQR2_RnfD_RnfE (PF03116)	Na+-translocating ferredoxin:NAD+ oxidoreductase subunit D [EC:7.2.1.2] (K03614)	-	-
RS_GCF_000020485.1	d__Bacteria;p__Firmicutes_F;c__Halanaerobiia;o__Halanaerobiales;f__Halothermotrichaceae;g__Halothermothrix;s__Halothermothrix orenii	NC_011899.1_1473	NC_011899.1	1520333..1521658 (-1)	442	OTHER	0	RnfC_N (PF13375) + Complex1_51K (PF01512) + SLBB (PF10531) + Fer4_6 (PF12837) + Fer4_2 (PF12797)	Na+-translocating ferredoxin:NAD+ oxidoreductase subunit C [EC:7.2.1.2] (K03615)	-	-
RS_GCF_000020485.1	d__Bacteria;p__Firmicutes_F;c__Halanaerobiia;o__Halanaerobiales;f__Halothermotrichaceae;g__Halothermothrix;s__Halothermothrix orenii	NC_011899.1_1474	NC_011899.1	1521802..1522326 (-1)	175	OTHER	1	SPOR (PF05036)	stage II sporulation protein B (K06380)	-	-
RS_GCF_000020485.1	d__Bacteria;p__Firmicutes_F;c__Halanaerobiia;o__Halanaerobiales;f__Halothermotrichaceae;g__Halothermothrix;s__Halothermothrix orenii	NC_011899.1_1475	NC_011899.1	1522357..1523730 (-1)	458	OTHER	0	Mur_ligase_M (PF08245) + Mur_ligase_C (PF02875)	dihydrofolate synthase / folylpolyglutamate synthase [EC:6.3.2.12 6.3.2.17] (K11754)	-	-
RS_GCF_000020485.1	d__Bacteria;p__Firmicutes_F;c__Halanaerobiia;o__Halanaerobiales;f__Halothermotrichaceae;g__Halothermothrix;s__Halothermothrix orenii	NC_011899.1_1476	NC_011899.1	1523903..1524331 (1)	143	OTHER	2	DUF212 (PF02681)	uncharacterized protein (K09775)	-	-
RS_GCF_000020485.1	d__Bacteria;p__Firmicutes_F;c__Halanaerobiia;o__Halanaerobiales;f__Halothermotrichaceae;g__Halothermothrix;s__Halothermothrix orenii	NC_011899.1_1516	NC_011899.1	1573374..1575377 (-1)	668	OTHER	0	Peptidase_U32 (PF01136) + Peptidase_U32 (PF01136)	putative protease [EC:3.4.-.-] (K08303)	-	-
RS_GCF_000020485.1	d__Bacteria;p__Firmicutes_F;c__Halanaerobiia;o__Halanaerobiales;f__Halothermotrichaceae;g__Halothermothrix;s__Halothermothrix orenii	NC_011899.1_1517	NC_011899.1	1575364..1575981 (-1)	206	OTHER	0	Flavoprotein (PF02441)	flavin prenyltransferase [EC:2.5.1.129] (K03186)	-	-
RS_GCF_000020485.1	d__Bacteria;p__Firmicutes_F;c__Halanaerobiia;o__Halanaerobiales;f__Halothermotrichaceae;g__Halothermothrix;s__Halothermothrix orenii	NC_011899.1_1518	NC_011899.1	1576322..1577185 (-1)	288	OTHER	5	UbiA (PF01040)	4-hydroxybenzoate polyprenyltransferase [EC:2.5.1.39] (K03179)	-	-
RS_GCF_000020485.1	d__Bacteria;p__Firmicutes_F;c__Halanaerobiia;o__Halanaerobiales;f__Halothermotrichaceae;g__Halothermothrix;s__Halothermothrix orenii	NC_011899.1_1519	NC_011899.1	1577169..1578614 (-1)	482	OTHER	0	UbiD (PF01977)	4-hydroxy-3-polyprenylbenzoate decarboxylase [EC:4.1.1.98] (K03182)	-	-
RS_GCF_000020485.1	d__Bacteria;p__Firmicutes_F;c__Halanaerobiia;o__Halanaerobiales;f__Halothermotrichaceae;g__Halothermothrix;s__Halothermothrix orenii	NC_011899.1_1520	NC_011899.1	1578632..1579612 (-1)	327	OTHER	0	polyprenyl_synt (PF00348)	octaprenyl-diphosphate synthase [EC:2.5.1.90] (K02523)	-	-
RS_GCF_000020485.1	d__Bacteria;p__Firmicutes_F;c__Halanaerobiia;o__Halanaerobiales;f__Halothermotrichaceae;g__Halothermothrix;s__Halothermothrix orenii	NC_011899.1_1521	NC_011899.1	1579596..1580678 (-1)	361	LIPO(Sec/SPII)	1	ApbE (PF02424)	FAD:protein FMN transferase [EC:2.7.1.180] (K03734)	ApbE (fmnB)	EET
RS_GCF_000020485.1	d__Bacteria;p__Firmicutes_F;c__Halanaerobiia;o__Halanaerobiales;f__Halothermotrichaceae;g__Halothermothrix;s__Halothermothrix orenii	NC_011899.1_1522	NC_011899.1	1581052..1581738 (-1)	229	SP(Sec/SPI)	1	FMN_bind (PF04205) + FMN_bind (PF04205)	urocanate reductase [EC:1.3.99.33] (K17363)	Fmn_Bind (pplA)	EET
RS_GCF_000020485.1	d__Bacteria;p__Firmicutes_F;c__Halanaerobiia;o__Halanaerobiales;f__Halothermotrichaceae;g__Halothermothrix;s__Halothermothrix orenii	NC_011899.1_1523	NC_011899.1	1582057..1583838 (1)	594	OTHER	3	Pyr_redox_2 (PF07992) + DoxX (PF07681)	NADH dehydrogenase [EC:1.6.99.3] (K03885)	K03885 (NADH dehydrogenase [EC:1.6.99.3])	EET
RS_GCF_000020485.1	d__Bacteria;p__Firmicutes_F;c__Halanaerobiia;o__Halanaerobiales;f__Halothermotrichaceae;g__Halothermothrix;s__Halothermothrix orenii	NC_011899.1_1524	NC_011899.1	1583941..1585290 (-1)	450	OTHER	3	GGDEF (PF00990)	two-component system, cell cycle response regulator [EC:2.7.7.65] (K02488)	-	-
RS_GCF_000020485.1	d__Bacteria;p__Firmicutes_F;c__Halanaerobiia;o__Halanaerobiales;f__Halothermotrichaceae;g__Halothermothrix;s__Halothermothrix orenii	NC_011899.1_1525	NC_011899.1	1585628..1585894 (1)	89	OTHER	3	DUF2619 (PF10942)	Na	-	-
RS_GCF_000020485.1	d__Bacteria;p__Firmicutes_F;c__Halanaerobiia;o__Halanaerobiales;f__Halothermotrichaceae;g__Halothermothrix;s__Halothermothrix orenii	NC_011899.1_1526	NC_011899.1	1585866..1586696 (-1)	277	OTHER	0	Methyltransf_25 (PF13649)	2-polyprenyl-6-hydroxyphenyl methylase / 3-demethylubiquinone-9 3-methyltransferase [EC:2.1.1.222 2.1.1.64] (K00568)	-	-
RS_GCF_000020485.1	d__Bacteria;p__Firmicutes_F;c__Halanaerobiia;o__Halanaerobiales;f__Halothermotrichaceae;g__Halothermothrix;s__Halothermothrix orenii	NC_011899.1_1527	NC_011899.1	1586726..1587325 (-1)	200	OTHER	0	MMR_HSR1 (PF01926)	GTP-binding protein (K03978)	-	-
RS_GCF_000020485.1	d__Bacteria;p__Firmicutes_F;c__Halanaerobiia;o__Halanaerobiales;f__Halothermotrichaceae;g__Halothermothrix;s__Halothermothrix orenii	NC_011899.1_1528	NC_011899.1	1587315..1589666 (-1)	784	OTHER	0	LON_substr_bdg (PF02190) + AAA (PF00004) + Lon_C (PF05362)	ATP-dependent Lon protease [EC:3.4.21.53] (K01338)	-	-
RS_GCF_900451195.1	d__Bacteria;p__Proteobacteria;c__Gammaproteobacteria;o__Burkholderiales;f__Chitinibacteraceae;g__Iodobacter;s__Iodobacter fluviatilis	NZ_UGHR01000003.1_468	NZ_UGHR01000003.1	513034..514407 (1)	458	OTHER	0	Sigma54_AID (PF00309) + Sigma54_CBD (PF04963) + Sigma54_DBD (PF04552)	RNA polymerase sigma-54 factor (K03092)	-	-
RS_GCF_900451195.1	d__Bacteria;p__Proteobacteria;c__Gammaproteobacteria;o__Burkholderiales;f__Chitinibacteraceae;g__Iodobacter;s__Iodobacter fluviatilis	NZ_UGHR01000003.1_469	NZ_UGHR01000003.1	514432..514758 (1)	109	OTHER	0	Ribosomal_S30AE (PF02482)	putative sigma-54 modulation protein (K05808)	-	-
RS_GCF_900451195.1	d__Bacteria;p__Proteobacteria;c__Gammaproteobacteria;o__Burkholderiales;f__Chitinibacteraceae;g__Iodobacter;s__Iodobacter fluviatilis	NZ_UGHR01000003.1_470	NZ_UGHR01000003.1	514864..515337 (1)	158	OTHER	0	PTS_EIIA_2 (PF00359)	PTS system nitrogen regulatory IIA component [EC:2.7.1.-] (K02806)	-	-
RS_GCF_900451195.1	d__Bacteria;p__Proteobacteria;c__Gammaproteobacteria;o__Burkholderiales;f__Chitinibacteraceae;g__Iodobacter;s__Iodobacter fluviatilis	NZ_UGHR01000003.1_471	NZ_UGHR01000003.1	515318..516262 (1)	315	OTHER	0	Hpr_kinase_N (PF02603) + Hpr_kinase_C (PF07475)	HPr kinase/phosphorylase [EC:2.7.11.- 2.7.4.-] (K06023)	-	-
RS_GCF_900451195.1	d__Bacteria;p__Proteobacteria;c__Gammaproteobacteria;o__Burkholderiales;f__Chitinibacteraceae;g__Iodobacter;s__Iodobacter fluviatilis	NZ_UGHR01000003.1_472	NZ_UGHR01000003.1	516259..517107 (1)	283	OTHER	0	ATP_bind_2 (PF03668)	RNase adapter protein RapZ (K06958)	-	-
RS_GCF_900451195.1	d__Bacteria;p__Proteobacteria;c__Gammaproteobacteria;o__Burkholderiales;f__Chitinibacteraceae;g__Iodobacter;s__Iodobacter fluviatilis	NZ_UGHR01000003.1_473	NZ_UGHR01000003.1	517100..517534 (1)	145	OTHER	1	NusG_II (PF07009)	Na	NusG_II (PF07009)	EetA
RS_GCF_900451195.1	d__Bacteria;p__Proteobacteria;c__Gammaproteobacteria;o__Burkholderiales;f__Chitinibacteraceae;g__Iodobacter;s__Iodobacter fluviatilis	NZ_UGHR01000003.1_474	NZ_UGHR01000003.1	517509..518033 (1)	175	OTHER	4	Hpre_diP_synt_I (PF07456)	heptaprenyl diphosphate synthase [EC:2.5.1.30] (K00805)	Hpre_diP_synt_I (PF07456)	EetB
RS_GCF_900451195.1	d__Bacteria;p__Proteobacteria;c__Gammaproteobacteria;o__Burkholderiales;f__Chitinibacteraceae;g__Iodobacter;s__Iodobacter fluviatilis	NZ_UGHR01000003.1_475	NZ_UGHR01000003.1	518472..519086 (1)	205	LIPO(Sec/SPII)	0	Flavoprotein (PF02441)	flavin prenyltransferase [EC:2.5.1.129] (K03186)	-	-
RS_GCF_900451195.1	d__Bacteria;p__Proteobacteria;c__Gammaproteobacteria;o__Burkholderiales;f__Chitinibacteraceae;g__Iodobacter;s__Iodobacter fluviatilis	NZ_UGHR01000003.1_476	NZ_UGHR01000003.1	519076..520695 (1)	540	SP(Sec/SPI)	13	PMT_2 (PF13231)	4-amino-4-deoxy-L-arabinose transferase [EC:2.4.2.43] (K07264)	-	-
RS_GCF_900451195.1	d__Bacteria;p__Proteobacteria;c__Gammaproteobacteria;o__Burkholderiales;f__Chitinibacteraceae;g__Iodobacter;s__Iodobacter fluviatilis	NZ_UGHR01000003.1_477	NZ_UGHR01000003.1	520952..521422 (1)	157	OTHER	3	RDD (PF06271)	Na	-	-
RS_GCF_900451195.1	d__Bacteria;p__Proteobacteria;c__Gammaproteobacteria;o__Burkholderiales;f__Chitinibacteraceae;g__Iodobacter;s__Iodobacter fluviatilis	NZ_UGHR01000003.1_478	NZ_UGHR01000003.1	521539..521817 (1)	93	OTHER	1	zinc_ribbon_4 (PF13717)	Na	-	-
RS_GCF_900451195.1	d__Bacteria;p__Proteobacteria;c__Gammaproteobacteria;o__Burkholderiales;f__Chitinibacteraceae;g__Iodobacter;s__Iodobacter fluviatilis	NZ_UGHR01000003.1_479	NZ_UGHR01000003.1	522013..522468 (1)	152	OTHER	0	Acetyltransf_1 (PF00583)	amino-acid N-acetyltransferase [EC:2.3.1.1] (K00619)	-	-
RS_GCF_900168025.1	d__Bacteria;p__Firmicutes_A;c__Clostridia;o__Peptostreptococcales;f__Filifactoraceae;g__Acetoanaerobium;s__Acetoanaerobium noterae	NZ_FUYN01000003.1_338	NZ_FUYN01000003.1	370341..370751 (-1)	137	OTHER	0	FUR (PF01475)	Fur family transcriptional regulator, zinc uptake regulator (K02076)	-	-
RS_GCF_900168025.1	d__Bacteria;p__Firmicutes_A;c__Clostridia;o__Peptostreptococcales;f__Filifactoraceae;g__Acetoanaerobium;s__Acetoanaerobium noterae	NZ_FUYN01000003.1_339	NZ_FUYN01000003.1	370756..371547 (-1)	264	OTHER	7	ABC-3 (PF00950)	zinc transport system permease protein (K09816)	-	-
RS_GCF_900168025.1	d__Bacteria;p__Firmicutes_A;c__Clostridia;o__Peptostreptococcales;f__Filifactoraceae;g__Acetoanaerobium;s__Acetoanaerobium noterae	NZ_FUYN01000003.1_340	NZ_FUYN01000003.1	371556..372287 (-1)	244	OTHER	0	ABC_tran (PF00005)	zinc transport system ATP-binding protein [EC:7.2.2.-] (K09817)	-	-
RS_GCF_900168025.1	d__Bacteria;p__Firmicutes_A;c__Clostridia;o__Peptostreptococcales;f__Filifactoraceae;g__Acetoanaerobium;s__Acetoanaerobium noterae	NZ_FUYN01000003.1_341	NZ_FUYN01000003.1	372479..373759 (-1)	427	OTHER	8	SDF (PF00375)	dicarboxylate/amino acid:cation (Na+ or H+) symporter, DAACS family (K03309)	-	-
RS_GCF_900168025.1	d__Bacteria;p__Firmicutes_A;c__Clostridia;o__Peptostreptococcales;f__Filifactoraceae;g__Acetoanaerobium;s__Acetoanaerobium noterae	NZ_FUYN01000003.1_342	NZ_FUYN01000003.1	373991..375298 (-1)	436	SP(Sec/SPI)	1	SBP_bac_1 (PF01547)	trehalose/maltose transport system substrate-binding protein (K10236)	-	-
RS_GCF_900168025.1	d__Bacteria;p__Firmicutes_A;c__Clostridia;o__Peptostreptococcales;f__Filifactoraceae;g__Acetoanaerobium;s__Acetoanaerobium noterae	NZ_FUYN01000003.1_343	NZ_FUYN01000003.1	375458..375979 (-1)	174	OTHER	5	Hpre_diP_synt_I (PF07456)	heptaprenyl diphosphate synthase [EC:2.5.1.30] (K00805)	Hpre_diP_synt_I (PF07456)	EetB
RS_GCF_900168025.1	d__Bacteria;p__Firmicutes_A;c__Clostridia;o__Peptostreptococcales;f__Filifactoraceae;g__Acetoanaerobium;s__Acetoanaerobium noterae	NZ_FUYN01000003.1_344	NZ_FUYN01000003.1	375979..377343 (-1)	455	OTHER	0	PGI (PF00342)	glucose-6-phosphate isomerase [EC:5.3.1.9] (K01810)	-	-
RS_GCF_900168025.1	d__Bacteria;p__Firmicutes_A;c__Clostridia;o__Peptostreptococcales;f__Filifactoraceae;g__Acetoanaerobium;s__Acetoanaerobium noterae	NZ_FUYN01000003.1_345	NZ_FUYN01000003.1	377389..379017 (-1)	543	OTHER	8	Na_Pi_cotrans (PF02690) + Na_Pi_cotrans (PF02690) + PhoU (PF01895) + PhoU (PF01895)	phosphate:Na+ symporter (K03324)	-	-
RS_GCF_900168025.1	d__Bacteria;p__Firmicutes_A;c__Clostridia;o__Peptostreptococcales;f__Filifactoraceae;g__Acetoanaerobium;s__Acetoanaerobium noterae	NZ_FUYN01000003.1_346	NZ_FUYN01000003.1	379157..380752 (-1)	532	OTHER	0	FAD_binding_2 (PF00890) + DAO (PF01266)	uncharacterized protein (K07137)	FAD_binding_2 (PF00890)	-
RS_GCF_900168025.1	d__Bacteria;p__Firmicutes_A;c__Clostridia;o__Peptostreptococcales;f__Filifactoraceae;g__Acetoanaerobium;s__Acetoanaerobium noterae	NZ_FUYN01000003.1_347	NZ_FUYN01000003.1	380762..381052 (-1)	97	OTHER	0	Na	Na	-	-
RS_GCF_900168025.1	d__Bacteria;p__Firmicutes_A;c__Clostridia;o__Peptostreptococcales;f__Filifactoraceae;g__Acetoanaerobium;s__Acetoanaerobium noterae	NZ_FUYN01000003.1_348	NZ_FUYN01000003.1	381033..382454 (-1)	474	OTHER	0	MGDG_synth (PF06925) + Glycos_transf_1 (PF00534)	processive 1,2-diacylglycerol beta-glucosyltransferase [EC:2.4.1.315] (K03429)	-	-
GB_GCA_002840785.1	d__Bacteria;p__Proteobacteria;c__Gammaproteobacteria;o__Burkholderiales;f__Rhodocyclaceae;g__Azonexus;s__Azonexus sp002840785	PHCH01000079.1_3	PHCH01000079.1	1590..2486 (-1)	299	OTHER	0	NotI (PF12183)	Na	-	-
GB_GCA_002840785.1	d__Bacteria;p__Proteobacteria;c__Gammaproteobacteria;o__Burkholderiales;f__Rhodocyclaceae;g__Azonexus;s__Azonexus sp002840785	PHCH01000079.1_4	PHCH01000079.1	3111..4025 (-1)	305	OTHER	0	Na	Na	-	-
GB_GCA_002840785.1	d__Bacteria;p__Proteobacteria;c__Gammaproteobacteria;o__Burkholderiales;f__Rhodocyclaceae;g__Azonexus;s__Azonexus sp002840785	PHCH01000079.1_5	PHCH01000079.1	4573..4971 (1)	133	OTHER	0	GFA (PF04828)	S-(hydroxymethyl)glutathione synthase [EC:4.4.1.22] (K03396)	-	-
GB_GCA_002840785.1	d__Bacteria;p__Proteobacteria;c__Gammaproteobacteria;o__Burkholderiales;f__Rhodocyclaceae;g__Azonexus;s__Azonexus sp002840785	PHCH01000079.1_6	PHCH01000079.1	5034..5669 (-1)	212	OTHER	0	LON_substr_bdg (PF02190)	uncharacterized protein (K07157)	-	-
GB_GCA_002840785.1	d__Bacteria;p__Proteobacteria;c__Gammaproteobacteria;o__Burkholderiales;f__Rhodocyclaceae;g__Azonexus;s__Azonexus sp002840785	PHCH01000079.1_7	PHCH01000079.1	5666..6271 (-1)	202	OTHER	0	Flavoprotein (PF02441)	flavin prenyltransferase [EC:2.5.1.129] (K03186)	-	-
GB_GCA_002840785.1	d__Bacteria;p__Proteobacteria;c__Gammaproteobacteria;o__Burkholderiales;f__Rhodocyclaceae;g__Azonexus;s__Azonexus sp002840785	PHCH01000079.1_8	PHCH01000079.1	6318..6851 (-1)	178	OTHER	0	Hpre_diP_synt_I (PF07456)	heptaprenyl diphosphate synthase [EC:2.5.1.30] (K00805)	Hpre_diP_synt_I (PF07456)	EetB
GB_GCA_002840785.1	d__Bacteria;p__Proteobacteria;c__Gammaproteobacteria;o__Burkholderiales;f__Rhodocyclaceae;g__Azonexus;s__Azonexus sp002840785	PHCH01000079.1_9	PHCH01000079.1	6832..7206 (-1)	125	OTHER	1	NusG_II (PF07009)	Na	NusG_II (PF07009)	EetA
GB_GCA_002840785.1	d__Bacteria;p__Proteobacteria;c__Gammaproteobacteria;o__Burkholderiales;f__Rhodocyclaceae;g__Azonexus;s__Azonexus sp002840785	PHCH01000079.1_10	PHCH01000079.1	7284..8129 (-1)	282	OTHER	0	ATP_bind_2 (PF03668)	RNase adapter protein RapZ (K06958)	-	-
GB_GCA_002840785.1	d__Bacteria;p__Proteobacteria;c__Gammaproteobacteria;o__Burkholderiales;f__Rhodocyclaceae;g__Azonexus;s__Azonexus sp002840785	PHCH01000079.1_11	PHCH01000079.1	8313..9497 (1)	395	OTHER	0	Peptidase_M20 (PF01546)	hippurate hydrolase [EC:3.5.1.32] (K01451)	-	-
GB_GCA_002840785.1	d__Bacteria;p__Proteobacteria;c__Gammaproteobacteria;o__Burkholderiales;f__Rhodocyclaceae;g__Azonexus;s__Azonexus sp002840785	PHCH01000079.1_12	PHCH01000079.1	9564..11177 (-1)	538	SP(Sec/SPI)	1	MCPsignal (PF00015)	methyl-accepting chemotaxis protein (K03406)	-	-
GB_GCA_002840785.1	d__Bacteria;p__Proteobacteria;c__Gammaproteobacteria;o__Burkholderiales;f__Rhodocyclaceae;g__Azonexus;s__Azonexus sp002840785	PHCH01000079.1_13	PHCH01000079.1	11244..12158 (-1)	305	OTHER	0	Lactamase_B (PF00753)	hydroxyacylglutathione hydrolase [EC:3.1.2.6] (K01069)	-	-
GB_GCA_002840785.1	d__Bacteria;p__Proteobacteria;c__Gammaproteobacteria;o__Burkholderiales;f__Rhodocyclaceae;g__Azonexus;s__Azonexus sp002840785	PHCH01000079.1_14	PHCH01000079.1	12155..12331 (-1)	59	OTHER	0	DUF1289 (PF06945)	uncharacterized protein (K06938)	-	-
GB_GCA_007116035.1	d__Bacteria;p__Proteobacteria;c__Gammaproteobacteria;o__Ectothiorhodospirales;f__Thioalkalivibrionaceae;g__Thioalkalivibrio_B;s__Thioalkalivibrio_B sp007116035	SKJG01000025.1_40	SKJG01000025.1	39434..40441 (-1)	336	OTHER	0	OTCace_N (PF02729) + OTCace (PF00185)	aspartate carbamoyltransferase catalytic subunit [EC:2.1.3.2] (K00609)	-	-
GB_GCA_007116035.1	d__Bacteria;p__Proteobacteria;c__Gammaproteobacteria;o__Ectothiorhodospirales;f__Thioalkalivibrionaceae;g__Thioalkalivibrio_B;s__Thioalkalivibrio_B sp007116035	SKJG01000025.1_41	SKJG01000025.1	40438..40944 (-1)	169	OTHER	0	Pribosyltran (PF00156)	pyrimidine operon attenuation protein / uracil phosphoribosyltransferase [EC:2.4.2.9] (K02825)	-	-
GB_GCA_007116035.1	d__Bacteria;p__Proteobacteria;c__Gammaproteobacteria;o__Ectothiorhodospirales;f__Thioalkalivibrionaceae;g__Thioalkalivibrio_B;s__Thioalkalivibrio_B sp007116035	SKJG01000025.1_42	SKJG01000025.1	40937..41329 (-1)	131	OTHER	0	RuvX (PF03652)	putative holliday junction resolvase [EC:3.1.-.-] (K07447)	-	-
GB_GCA_007116035.1	d__Bacteria;p__Proteobacteria;c__Gammaproteobacteria;o__Ectothiorhodospirales;f__Thioalkalivibrionaceae;g__Thioalkalivibrio_B;s__Thioalkalivibrio_B sp007116035	SKJG01000025.1_43	SKJG01000025.1	41341..41919 (-1)	193	OTHER	0	DUF179 (PF02622)	putative transcriptional regulator (K07735)	-	-
GB_GCA_007116035.1	d__Bacteria;p__Proteobacteria;c__Gammaproteobacteria;o__Ectothiorhodospirales;f__Thioalkalivibrionaceae;g__Thioalkalivibrio_B;s__Thioalkalivibrio_B sp007116035	SKJG01000025.1_44	SKJG01000025.1	41996..42883 (-1)	296	OTHER	1	TonB_C (PF03544)	periplasmic protein TonB (K03832)	-	-
GB_GCA_007116035.1	d__Bacteria;p__Proteobacteria;c__Gammaproteobacteria;o__Ectothiorhodospirales;f__Thioalkalivibrionaceae;g__Thioalkalivibrio_B;s__Thioalkalivibrio_B sp007116035	SKJG01000025.1_45	SKJG01000025.1	42849..43391 (-1)	181	OTHER	4	Hpre_diP_synt_I (PF07456)	heptaprenyl diphosphate synthase [EC:2.5.1.30] (K00805)	Hpre_diP_synt_I (PF07456)	EetB
GB_GCA_007116035.1	d__Bacteria;p__Proteobacteria;c__Gammaproteobacteria;o__Ectothiorhodospirales;f__Thioalkalivibrionaceae;g__Thioalkalivibrio_B;s__Thioalkalivibrio_B sp007116035	SKJG01000025.1_46	SKJG01000025.1	43412..43783 (-1)	124	SP(Sec/SPI)	1	NusG_II (PF07009)	Na	NusG_II (PF07009)	EetA
GB_GCA_007116035.1	d__Bacteria;p__Proteobacteria;c__Gammaproteobacteria;o__Ectothiorhodospirales;f__Thioalkalivibrionaceae;g__Thioalkalivibrio_B;s__Thioalkalivibrio_B sp007116035	SKJG01000025.1_47	SKJG01000025.1	43780..44859 (-1)	360	LIPO(Sec/SPII)	0	ApbE (PF02424)	FAD:protein FMN transferase [EC:2.7.1.180] (K03734)	ApbE (fmnB)	-
GB_GCA_007116035.1	d__Bacteria;p__Proteobacteria;c__Gammaproteobacteria;o__Ectothiorhodospirales;f__Thioalkalivibrionaceae;g__Thioalkalivibrio_B;s__Thioalkalivibrio_B sp007116035	SKJG01000025.1_48	SKJG01000025.1	44856..45812 (-1)	319	OTHER	0	GSH-S_N (PF02951) + GSH-S_ATP (PF02955)	glutathione synthase [EC:6.3.2.3] (K01920)	-	-
GB_GCA_007116035.1	d__Bacteria;p__Proteobacteria;c__Gammaproteobacteria;o__Ectothiorhodospirales;f__Thioalkalivibrionaceae;g__Thioalkalivibrio_B;s__Thioalkalivibrio_B sp007116035	SKJG01000025.1_49	SKJG01000025.1	46014..47852 (1)	613	OTHER	0	Na	chemosensory pili system protein ChpA (sensor histidine kinase/response regulator) (K06596) + chemosensory pili system protein ChpA (sensor histidine kinase/response regulator) (K06596)	-	-
GB_GCA_007116035.1	d__Bacteria;p__Proteobacteria;c__Gammaproteobacteria;o__Ectothiorhodospirales;f__Thioalkalivibrionaceae;g__Thioalkalivibrio_B;s__Thioalkalivibrio_B sp007116035	SKJG01000025.1_50	SKJG01000025.1	47872..48618 (-1)	249	OTHER	0	Methyltrans_RNA (PF04452)	16S rRNA (uracil1498-N3)-methyltransferase [EC:2.1.1.193] (K09761)	-	-
GB_GCA_007116035.1	d__Bacteria;p__Proteobacteria;c__Gammaproteobacteria;o__Ectothiorhodospirales;f__Thioalkalivibrionaceae;g__Thioalkalivibrio_B;s__Thioalkalivibrio_B sp007116035	SKJG01000025.1_51	SKJG01000025.1	48622..49485 (-1)	288	OTHER	0	MTHFR (PF02219)	methylenetetrahydrofolate reductase (NADPH) [EC:1.5.1.20] (K00297)	-	-
RS_GCF_000271485.2	d__Bacteria;p__Firmicutes_C;c__Negativicutes;o__Propionisporales;f__Propionisporaceae;g__Pelosinus;s__Pelosinus fermentans	NZ_AKVN02000001.1_1780	NZ_AKVN02000001.1	1983320..1983466 (1)	49	OTHER	0	Na	glutaconyl-CoA/methylmalonyl-CoA decarboxylase subunit delta (K23352)	-	-
RS_GCF_000271485.2	d__Bacteria;p__Firmicutes_C;c__Negativicutes;o__Propionisporales;f__Propionisporaceae;g__Pelosinus;s__Pelosinus fermentans	NZ_AKVN02000001.1_1781	NZ_AKVN02000001.1	1983502..1983891 (1)	130	OTHER	0	Biotin_lipoyl (PF00364)	glutaconyl-CoA/methylmalonyl-CoA decarboxylase subunit gamma (K23351)	-	-
RS_GCF_000271485.2	d__Bacteria;p__Firmicutes_C;c__Negativicutes;o__Propionisporales;f__Propionisporaceae;g__Pelosinus;s__Pelosinus fermentans	NZ_AKVN02000001.1_1782	NZ_AKVN02000001.1	1984243..1984668 (1)	142	OTHER	2	RseC_MucC (PF04246)	sigma-E factor negative regulatory protein RseC (K03803)	-	-
RS_GCF_000271485.2	d__Bacteria;p__Firmicutes_C;c__Negativicutes;o__Propionisporales;f__Propionisporaceae;g__Pelosinus;s__Pelosinus fermentans	NZ_AKVN02000001.1_1783	NZ_AKVN02000001.1	1984809..1986131 (1)	441	OTHER	0	RnfC_N (PF13375) + Complex1_51K (PF01512) + SLBB (PF10531) + Fer4 (PF00037) + Fer4_2 (PF12797)	Na+-translocating ferredoxin:NAD+ oxidoreductase subunit C [EC:7.2.1.2] (K03615)	-	-
RS_GCF_000271485.2	d__Bacteria;p__Firmicutes_C;c__Negativicutes;o__Propionisporales;f__Propionisporaceae;g__Pelosinus;s__Pelosinus fermentans	NZ_AKVN02000001.1_1784	NZ_AKVN02000001.1	1986144..1987133 (1)	330	OTHER	6	NQR2_RnfD_RnfE (PF03116)	Na+-translocating ferredoxin:NAD+ oxidoreductase subunit D [EC:7.2.1.2] (K03614)	-	-
RS_GCF_000271485.2	d__Bacteria;p__Firmicutes_C;c__Negativicutes;o__Propionisporales;f__Propionisporaceae;g__Pelosinus;s__Pelosinus fermentans	NZ_AKVN02000001.1_1785	NZ_AKVN02000001.1	1987139..1987705 (1)	189	SP(Sec/SPI)	1	FMN_bind (PF04205)	Na+-translocating ferredoxin:NAD+ oxidoreductase subunit G (K03612)	Fmn_Bind (pplA)	Rnf
RS_GCF_000271485.2	d__Bacteria;p__Firmicutes_C;c__Negativicutes;o__Propionisporales;f__Propionisporaceae;g__Pelosinus;s__Pelosinus fermentans	NZ_AKVN02000001.1_1786	NZ_AKVN02000001.1	1987716..1988345 (1)	210	OTHER	5	Rnf-Nqr (PF02508)	Na+-translocating ferredoxin:NAD+ oxidoreductase subunit E (K03613)	-	-
RS_GCF_000271485.2	d__Bacteria;p__Firmicutes_C;c__Negativicutes;o__Propionisporales;f__Propionisporaceae;g__Pelosinus;s__Pelosinus fermentans	NZ_AKVN02000001.1_1787	NZ_AKVN02000001.1	1988345..1988926 (1)	194	OTHER	6	Rnf-Nqr (PF02508)	Na+-translocating ferredoxin:NAD+ oxidoreductase subunit A (K03617)	-	-
RS_GCF_000271485.2	d__Bacteria;p__Firmicutes_C;c__Negativicutes;o__Propionisporales;f__Propionisporaceae;g__Pelosinus;s__Pelosinus fermentans	NZ_AKVN02000001.1_1788	NZ_AKVN02000001.1	1988946..1989818 (1)	291	SP(Sec/SPI)	1	FeS (PF04060) + Fer4 (PF00037) + Fer4 (PF00037) + Fer4 (PF00037)	Na+-translocating ferredoxin:NAD+ oxidoreductase subunit B [EC:7.2.1.2] (K03616)	K03616 (Na+-translocating ferredoxin:NAD+ oxidoreductase subunit B [EC:7.2.1.2])	Rnf
RS_GCF_000271485.2	d__Bacteria;p__Firmicutes_C;c__Negativicutes;o__Propionisporales;f__Propionisporaceae;g__Pelosinus;s__Pelosinus fermentans	NZ_AKVN02000001.1_1789	NZ_AKVN02000001.1	1989961..1990482 (1)	174	OTHER	5	Hpre_diP_synt_I (PF07456)	heptaprenyl diphosphate synthase [EC:2.5.1.30] (K00805)	Hpre_diP_synt_I (PF07456)	EetB
RS_GCF_000271485.2	d__Bacteria;p__Firmicutes_C;c__Negativicutes;o__Propionisporales;f__Propionisporaceae;g__Pelosinus;s__Pelosinus fermentans	NZ_AKVN02000001.1_1790	NZ_AKVN02000001.1	1990546..1990818 (1)	91	OTHER	2	DUF4321 (PF14209)	Na	-	-
RS_GCF_000271485.2	d__Bacteria;p__Firmicutes_C;c__Negativicutes;o__Propionisporales;f__Propionisporaceae;g__Pelosinus;s__Pelosinus fermentans	NZ_AKVN02000001.1_1791	NZ_AKVN02000001.1	1990844..1991413 (1)	190	OTHER	0	Maf (PF02545)	septum formation protein (K06287)	-	-
RS_GCF_000271485.2	d__Bacteria;p__Firmicutes_C;c__Negativicutes;o__Propionisporales;f__Propionisporaceae;g__Pelosinus;s__Pelosinus fermentans	NZ_AKVN02000001.1_1792	NZ_AKVN02000001.1	1991410..1992111 (1)	234	OTHER	0	RadC (PF04002)	DNA repair protein RadC (K03630)	-	-
RS_GCF_000271485.2	d__Bacteria;p__Firmicutes_C;c__Negativicutes;o__Propionisporales;f__Propionisporaceae;g__Pelosinus;s__Pelosinus fermentans	NZ_AKVN02000001.1_1793	NZ_AKVN02000001.1	1992167..1992691 (1)	175	OTHER	0	MreB_Mbl (PF06723)	rod shape-determining protein MreB and related proteins (K03569)	-	-
RS_GCF_000271485.2	d__Bacteria;p__Firmicutes_C;c__Negativicutes;o__Propionisporales;f__Propionisporaceae;g__Pelosinus;s__Pelosinus fermentans	NZ_AKVN02000001.1_1794	NZ_AKVN02000001.1	1992727..1993200 (1)	158	OTHER	0	MreB_Mbl (PF06723)	rod shape-determining protein MreB and related proteins (K03569)	-	-
GB_GCA_003246295.1	d__Bacteria;p__Firmicutes_A;c__Clostridia;o__Lachnospirales;f__Lachnospiraceae;g__SZUA-378;s__SZUA-378 sp003246295	QKAS01000047.1_132	QKAS01000047.1	122439..122936 (-1)	166	OTHER	0	Acetyltransf_1 (PF00583)	phosphinothricin acetyltransferase [EC:2.3.1.183] (K03823)	-	-
GB_GCA_003246295.1	d__Bacteria;p__Firmicutes_A;c__Clostridia;o__Lachnospirales;f__Lachnospiraceae;g__SZUA-378;s__SZUA-378 sp003246295	QKAS01000047.1_133	QKAS01000047.1	123163..123609 (1)	149	OTHER	0	MarR (PF01047)	MarR family transcriptional regulator, multiple antibiotic resistance protein MarR (K03712)	-	-
GB_GCA_003246295.1	d__Bacteria;p__Firmicutes_A;c__Clostridia;o__Lachnospirales;f__Lachnospiraceae;g__SZUA-378;s__SZUA-378 sp003246295	QKAS01000047.1_134	QKAS01000047.1	123642..124448 (-1)	269	OTHER	0	Lactamase_B (PF00753)	7,8-dihydropterin-6-yl-methyl-4-(beta-D-ribofuranosyl)aminobenzene 5'-phosphate synthase [EC:2.5.1.105] (K06897)	-	-
GB_GCA_003246295.1	d__Bacteria;p__Firmicutes_A;c__Clostridia;o__Lachnospirales;f__Lachnospiraceae;g__SZUA-378;s__SZUA-378 sp003246295	QKAS01000047.1_135	QKAS01000047.1	124471..125553 (-1)	361	OTHER	0	DUF4422 (PF14393)	Na	-	-
GB_GCA_003246295.1	d__Bacteria;p__Firmicutes_A;c__Clostridia;o__Lachnospirales;f__Lachnospiraceae;g__SZUA-378;s__SZUA-378 sp003246295	QKAS01000047.1_136	QKAS01000047.1	125593..126309 (-1)	239	OTHER	0	CxxCxxCC (PF03692)	uncharacterized protein (K06940)	-	-
GB_GCA_003246295.1	d__Bacteria;p__Firmicutes_A;c__Clostridia;o__Lachnospirales;f__Lachnospiraceae;g__SZUA-378;s__SZUA-378 sp003246295	QKAS01000047.1_137	QKAS01000047.1	126489..127001 (-1)	171	OTHER	5	Hpre_diP_synt_I (PF07456)	heptaprenyl diphosphate synthase [EC:2.5.1.30] (K00805)	Hpre_diP_synt_I (PF07456)	EetB
GB_GCA_003246295.1	d__Bacteria;p__Firmicutes_A;c__Clostridia;o__Lachnospirales;f__Lachnospiraceae;g__SZUA-378;s__SZUA-378 sp003246295	QKAS01000047.1_138	QKAS01000047.1	127016..127447 (-1)	144	OTHER	1	NusG_II (PF07009)	Na	NusG_II (PF07009)	EetA
GB_GCA_003246295.1	d__Bacteria;p__Firmicutes_A;c__Clostridia;o__Lachnospirales;f__Lachnospiraceae;g__SZUA-378;s__SZUA-378 sp003246295	QKAS01000047.1_139	QKAS01000047.1	127395..128444 (-1)	350	LIPO(Sec/SPII)	0	ApbE (PF02424)	FAD:protein FMN transferase [EC:2.7.1.180] (K03734)	ApbE (fmnB)	EET
GB_GCA_003246295.1	d__Bacteria;p__Firmicutes_A;c__Clostridia;o__Lachnospirales;f__Lachnospiraceae;g__SZUA-378;s__SZUA-378 sp003246295	QKAS01000047.1_140	QKAS01000047.1	128551..129660 (-1)	370	LIPO(Sec/SPII)	0	SPRY (PF00622)	penicillin-binding protein activator (K07337)	-	-
GB_GCA_003246295.1	d__Bacteria;p__Firmicutes_A;c__Clostridia;o__Lachnospirales;f__Lachnospiraceae;g__SZUA-378;s__SZUA-378 sp003246295	QKAS01000047.1_141	QKAS01000047.1	129734..130633 (-1)	300	OTHER	9	UbiA (PF01040)	1,4-dihydroxy-2-naphthoate polyprenyltransferase [EC:2.5.1.74] (K02548)	-	-
GB_GCA_003246295.1	d__Bacteria;p__Firmicutes_A;c__Clostridia;o__Lachnospirales;f__Lachnospiraceae;g__SZUA-378;s__SZUA-378 sp003246295	QKAS01000047.1_142	QKAS01000047.1	130643..131638 (-1)	332	OTHER	0	polyprenyl_synt (PF00348)	octaprenyl-diphosphate synthase [EC:2.5.1.90] (K02523)	-	-
GB_GCA_003246295.1	d__Bacteria;p__Firmicutes_A;c__Clostridia;o__Lachnospirales;f__Lachnospiraceae;g__SZUA-378;s__SZUA-378 sp003246295	QKAS01000047.1_143	QKAS01000047.1	131631..133655 (-1)	675	OTHER	2	Pyr_redox_2 (PF07992)	NADH dehydrogenase [EC:1.6.99.3] (K03885) + thiosulfate dehydrogenase [quinone] large subunit [EC:1.8.5.2] (K16937)	K03885 (NADH dehydrogenase [EC:1.6.99.3])	EET
GB_GCA_003246295.1	#NAME?	QKAS01000047.1_144	QKAS01000047.1	133919..134404 (1)	162	OTHER	0	HxlR (PF01638)	ArsR family transcriptional regulator, zinc-responsive transcriptional repressor (K22043)	-	-
GB_GCA_003246295.1	d__Bacteria;p__Firmicutes_A;c__Clostridia;o__Lachnospirales;f__Lachnospiraceae;g__SZUA-378;s__SZUA-378 sp003246295	QKAS01000047.1_145	QKAS01000047.1	134498..135178 (-1)	227	OTHER	4	MgtC (PF02308)	putative Mg2+ transporter-C (MgtC) family protein (K07507)	-	-
GB_GCA_003246295.1	d__Bacteria;p__Firmicutes_A;c__Clostridia;o__Lachnospirales;f__Lachnospiraceae;g__SZUA-378;s__SZUA-378 sp003246295	QKAS01000047.1_146	QKAS01000047.1	135291..136133 (-1)	281	OTHER	8	BacA (PF02673)	undecaprenyl-diphosphatase [EC:3.6.1.27] (K06153)	-	-
GB_GCA_003246295.1	d__Bacteria;p__Firmicutes_A;c__Clostridia;o__Lachnospirales;f__Lachnospiraceae;g__SZUA-378;s__SZUA-378 sp003246295	QKAS01000047.1_147	QKAS01000047.1	136296..136877 (-1)	194	OTHER	0	Cytidylate_kin2 (PF13189)	CMP/dCMP kinase [EC:2.7.4.25] (K00945)	-	-
GB_GCA_003246295.1	d__Bacteria;p__Firmicutes_A;c__Clostridia;o__Lachnospirales;f__Lachnospiraceae;g__SZUA-378;s__SZUA-378 sp003246295	QKAS01000047.1_148	QKAS01000047.1	136898..137638 (-1)	247	OTHER	0	ABC_tran (PF00005)	polar amino acid transport system ATP-binding protein [EC:7.4.2.1] (K02028)	-	-
GB_GCA_002351185.1	Na	DEGJ01000001.1_8	DEGJ01000001.1	7013..8098 (-1)	362	OTHER	0	Fe-ADH (PF00465)	glycerol dehydrogenase [EC:1.1.1.6] (K00005)	-	-
GB_GCA_002351185.1	Na	DEGJ01000001.1_9	DEGJ01000001.1	8138..9202 (-1)	355	OTHER	0	Aldose_epim (PF01263)	aldose 1-epimerase [EC:5.1.3.3] (K01785)	-	-
GB_GCA_002351185.1	Na	DEGJ01000001.1_10	DEGJ01000001.1	9346..10020 (-1)	225	OTHER	0	HAD_2 (PF13419)	beta-phosphoglucomutase [EC:5.4.2.6] (K01838)	-	-
GB_GCA_002351185.1	Na	DEGJ01000001.1_11	DEGJ01000001.1	10068..11786 (-1)	573	OTHER	0	Response_reg (PF00072) + GGDEF (PF00990) + EAL (PF00563)	pseudo-response regulator 7 (K12129) + c-di-GMP phosphodiesterase [EC:3.1.4.52] (K21024)	-	-
GB_GCA_002351185.1	Na	DEGJ01000001.1_12	DEGJ01000001.1	11945..12577 (-1)	211	OTHER	0	Sigma70_r2 (PF04542) + Sigma70_r4 (PF04545)	RNA polymerase sporulation-specific sigma factor (K03091)	-	-
GB_GCA_002351185.1	Na	DEGJ01000001.1_13	DEGJ01000001.1	12756..13109 (1)	118	OTHER	1	NusG_II (PF07009)	Na	NusG_II (PF07009)	EetA
GB_GCA_002351185.1	Na	DEGJ01000001.1_14	DEGJ01000001.1	13164..13661 (1)	166	OTHER	4	Hpre_diP_synt_I (PF07456)	heptaprenyl diphosphate synthase [EC:2.5.1.30] (K00805)	Hpre_diP_synt_I (PF07456)	EetB
GB_GCA_002351185.1	Na	DEGJ01000001.1_15	DEGJ01000001.1	13920..14744 (-1)	275	OTHER	1	Na	cell wall integrity and stress response component (K11244)	-	-
GB_GCA_002351185.1	Na	DEGJ01000001.1_16	DEGJ01000001.1	14859..16757 (1)	633	OTHER	5	Sulfatase (PF00884)	phosphoglycerol transferase [EC:2.7.8.20] (K01002)	-	-
GB_GCA_002351185.1	Na	DEGJ01000001.1_17	DEGJ01000001.1	16786..17013 (1)	76	OTHER	0	DUF896 (PF05979)	Na	-	-
GB_GCA_002351185.1	Na	DEGJ01000001.1_18	DEGJ01000001.1	17180..17524 (-1)	115	OTHER	0	Cupin_2 (PF07883)	AraC family transcriptional regulator, L-rhamnose operon regulatory protein RhaS (K02855)	-	-
GB_GCA_002351185.1	Na	DEGJ01000001.1_19	DEGJ01000001.1	17705..18133 (-1)	143	OTHER	3	OPT (PF03169)	Na	-	-
GB_GCA_004558835.1	d__Bacteria;p__Firmicutes_A;c__Clostridia;o__Oscillospirales;f__Ruminococcaceae;g__Ruminococcus_F;s__Ruminococcus_F sp004558835	SFCZ01000012.1_13	SFCZ01000012.1	12869..14005 (1)	379	OTHER	0	Aminotran_5 (PF00266)	cysteine desulfurase / selenocysteine lyase [EC:2.8.1.7 4.4.1.16] (K11717)	-	-
GB_GCA_004558835.1	d__Bacteria;p__Firmicutes_A;c__Clostridia;o__Oscillospirales;f__Ruminococcaceae;g__Ruminococcus_F;s__Ruminococcus_F sp004558835	SFCZ01000012.1_14	SFCZ01000012.1	14106..15014 (1)	303	OTHER	2	DisA_N (PF02457)	diadenylate cyclase [EC:2.7.7.85] (K18672)	-	-
GB_GCA_004558835.1	d__Bacteria;p__Firmicutes_A;c__Clostridia;o__Oscillospirales;f__Ruminococcaceae;g__Ruminococcus_F;s__Ruminococcus_F sp004558835	SFCZ01000012.1_15	SFCZ01000012.1	15011..16315 (1)	435	OTHER	1	YbbR (PF07949) + YbbR (PF07949) + YbbR (PF07949)	Na	-	-
GB_GCA_004558835.1	d__Bacteria;p__Firmicutes_A;c__Clostridia;o__Oscillospirales;f__Ruminococcaceae;g__Ruminococcus_F;s__Ruminococcus_F sp004558835	SFCZ01000012.1_16	SFCZ01000012.1	16438..18222 (-1)	595	SP(Sec/SPI)	0	Glyco_hydro_9 (PF00759) + Dockerin_1 (PF00404)	nuclear pore complex protein Nup62 (K14306)	-	-
GB_GCA_004558835.1	d__Bacteria;p__Firmicutes_A;c__Clostridia;o__Oscillospirales;f__Ruminococcaceae;g__Ruminococcus_F;s__Ruminococcus_F sp004558835	SFCZ01000012.1_17	SFCZ01000012.1	18454..20307 (-1)	618	SP(Sec/SPI)	1	DUF5620 (PF18522) + DUF5620 (PF18522) + DUF5620 (PF18522) + Dockerin_1 (PF00404)	mucin-2 (K10955)	-	-
GB_GCA_004558835.1	d__Bacteria;p__Firmicutes_A;c__Clostridia;o__Oscillospirales;f__Ruminococcaceae;g__Ruminococcus_F;s__Ruminococcus_F sp004558835	SFCZ01000012.1_18	SFCZ01000012.1	20550..21350 (-1)	267	SP(Sec/SPI)	1	FeS (PF04060) + Fer4_9 (PF13187) + Fer4 (PF00037)	Na+-translocating ferredoxin:NAD+ oxidoreductase subunit B [EC:7.2.1.2] (K03616) + Na+-translocating ferredoxin:NAD+ oxidoreductase subunit B [EC:7.2.1.2] (K03616)	K03616 (Na+-translocating ferredoxin:NAD+ oxidoreductase subunit B [EC:7.2.1.2])	Rnf
GB_GCA_004558835.1	d__Bacteria;p__Firmicutes_A;c__Clostridia;o__Oscillospirales;f__Ruminococcaceae;g__Ruminococcus_F;s__Ruminococcus_F sp004558835	SFCZ01000012.1_19	SFCZ01000012.1	21389..21964 (-1)	192	OTHER	6	Rnf-Nqr (PF02508)	Na+-translocating ferredoxin:NAD+ oxidoreductase subunit A (K03617)	-	-
GB_GCA_004558835.1	d__Bacteria;p__Firmicutes_A;c__Clostridia;o__Oscillospirales;f__Ruminococcaceae;g__Ruminococcus_F;s__Ruminococcus_F sp004558835	SFCZ01000012.1_20	SFCZ01000012.1	21961..22620 (-1)	220	OTHER	5	Rnf-Nqr (PF02508)	Na+-translocating ferredoxin:NAD+ oxidoreductase subunit E (K03613)	-	-
GB_GCA_004558835.1	d__Bacteria;p__Firmicutes_A;c__Clostridia;o__Oscillospirales;f__Ruminococcaceae;g__Ruminococcus_F;s__Ruminococcus_F sp004558835	SFCZ01000012.1_21	SFCZ01000012.1	22613..23137 (-1)	175	SP(Sec/SPI)	1	FMN_bind (PF04205)	Na+-translocating ferredoxin:NAD+ oxidoreductase subunit G (K03612)	Fmn_Bind (pplA)	Rnf
GB_GCA_004558835.1	d__Bacteria;p__Firmicutes_A;c__Clostridia;o__Oscillospirales;f__Ruminococcaceae;g__Ruminococcus_F;s__Ruminococcus_F sp004558835	SFCZ01000012.1_22	SFCZ01000012.1	23130..24071 (-1)	314	OTHER	8	NQR2_RnfD_RnfE (PF03116)	Na+-translocating ferredoxin:NAD+ oxidoreductase subunit D [EC:7.2.1.2] (K03614)	-	-
GB_GCA_004558835.1	d__Bacteria;p__Firmicutes_A;c__Clostridia;o__Oscillospirales;f__Ruminococcaceae;g__Ruminococcus_F;s__Ruminococcus_F sp004558835	SFCZ01000012.1_23	SFCZ01000012.1	24090..25370 (-1)	427	OTHER	0	RnfC_N (PF13375) + Complex1_51K (PF01512) + SLBB (PF10531) + Fer4_2 (PF12797) + Fer4_2 (PF12797)	Na+-translocating ferredoxin:NAD+ oxidoreductase subunit C [EC:7.2.1.2] (K03615)	-	-
GB_GCA_004558835.1	d__Bacteria;p__Firmicutes_A;c__Clostridia;o__Oscillospirales;f__Ruminococcaceae;g__Ruminococcus_F;s__Ruminococcus_F sp004558835	SFCZ01000012.1_24	SFCZ01000012.1	25428..25946 (-1)	173	LIPO(Sec/SPII)	4	Hpre_diP_synt_I (PF07456)	riboflavin transporter (K23675)	Hpre_diP_synt_I (PF07456)	EetB
GB_GCA_004558835.1	d__Bacteria;p__Firmicutes_A;c__Clostridia;o__Oscillospirales;f__Ruminococcaceae;g__Ruminococcus_F;s__Ruminococcus_F sp004558835	SFCZ01000012.1_25	SFCZ01000012.1	25949..26329 (-1)	127	TAT(Tat/SPI)	1	NusG_II (PF07009)	Na	NusG_II (PF07009)	EetA
GB_GCA_004558835.1	d__Bacteria;p__Firmicutes_A;c__Clostridia;o__Oscillospirales;f__Ruminococcaceae;g__Ruminococcus_F;s__Ruminococcus_F sp004558835	SFCZ01000012.1_26	SFCZ01000012.1	26326..27312 (-1)	329	LIPO(Sec/SPII)	0	ApbE (PF02424)	FAD:protein FMN transferase [EC:2.7.1.180] (K03734)	ApbE (fmnB)	-
GB_GCA_004558835.1	d__Bacteria;p__Firmicutes_A;c__Clostridia;o__Oscillospirales;f__Ruminococcaceae;g__Ruminococcus_F;s__Ruminococcus_F sp004558835	SFCZ01000012.1_27	SFCZ01000012.1	27328..28047 (-1)	240	OTHER	0	HTH_3 (PF01381)	HTH-type transcriptional regulator, competence development regulator (K22299)	-	-
GB_GCA_004558835.1	d__Bacteria;p__Firmicutes_A;c__Clostridia;o__Oscillospirales;f__Ruminococcaceae;g__Ruminococcus_F;s__Ruminococcus_F sp004558835	SFCZ01000012.1_28	SFCZ01000012.1	28335..28994 (1)	220	OTHER	0	His_Phos_1 (PF00300)	alpha-ribazole phosphatase [EC:3.1.3.73] (K02226)	-	-
GB_GCA_004558835.1	d__Bacteria;p__Firmicutes_A;c__Clostridia;o__Oscillospirales;f__Ruminococcaceae;g__Ruminococcus_F;s__Ruminococcus_F sp004558835	SFCZ01000012.1_29	SFCZ01000012.1	29036..29815 (1)	260	OTHER	5	Na	Na	-	-
GB_GCA_004558835.1	d__Bacteria;p__Firmicutes_A;c__Clostridia;o__Oscillospirales;f__Ruminococcaceae;g__Ruminococcus_F;s__Ruminococcus_F sp004558835	SFCZ01000012.1_30	SFCZ01000012.1	29763..30656 (1)	298	OTHER	0	PseudoU_synth_2 (PF00849)	23S rRNA pseudouridine1911/1915/1917 synthase [EC:5.4.99.23] (K06180)	-	-
GB_GCA_003453455.1	d__Bacteria;p__Firmicutes_A;c__Clostridia;o__Monoglobales_A;f__UBA1381;g__UBA1738;s__UBA1738 sp003453455	DMLG01000026.1_12	DMLG01000026.1	8537..8782 (-1)	82	OTHER	0	YlxR (PF04296)	uncharacterized protein (K07742)	-	-
GB_GCA_003453455.1	d__Bacteria;p__Firmicutes_A;c__Clostridia;o__Monoglobales_A;f__UBA1381;g__UBA1738;s__UBA1738 sp003453455	DMLG01000026.1_13	DMLG01000026.1	8786..9814 (-1)	343	OTHER	0	NusA_N (PF08529) + S1 (PF00575) + KH_5 (PF13184) + KH_1 (PF00013)	transcription termination/antitermination protein NusA (K02600)	-	-
GB_GCA_003453455.1	d__Bacteria;p__Firmicutes_A;c__Clostridia;o__Monoglobales_A;f__UBA1381;g__UBA1738;s__UBA1738 sp003453455	DMLG01000026.1_14	DMLG01000026.1	9831..10289 (-1)	153	OTHER	0	DUF150 (PF02576) + DUF150_C (PF17384)	ribosome maturation factor RimP (K09748)	-	-
GB_GCA_003453455.1	d__Bacteria;p__Firmicutes_A;c__Clostridia;o__Monoglobales_A;f__UBA1381;g__UBA1738;s__UBA1738 sp003453455	DMLG01000026.1_15	DMLG01000026.1	10412..11800 (-1)	463	OTHER	1	LytR_cpsA_psr (PF03816)	polyisoprenyl-teichoic acid--peptidoglycan teichoic acid transferase [EC:2.7.8.-] (K01005)	-	-
GB_GCA_003453455.1	d__Bacteria;p__Firmicutes_A;c__Clostridia;o__Monoglobales_A;f__UBA1381;g__UBA1738;s__UBA1738 sp003453455	DMLG01000026.1_16	DMLG01000026.1	11816..13024 (-1)	403	OTHER	1	LytR_cpsA_psr (PF03816)	polyisoprenyl-teichoic acid--peptidoglycan teichoic acid transferase [EC:2.7.8.-] (K01005)	-	-
GB_GCA_003453455.1	d__Bacteria;p__Firmicutes_A;c__Clostridia;o__Monoglobales_A;f__UBA1381;g__UBA1738;s__UBA1738 sp003453455	DMLG01000026.1_17	DMLG01000026.1	13300..13647 (1)	116	SP(Sec/SPI)	1	NusG_II (PF07009)	Na	NusG_II (PF07009)	EetA
GB_GCA_003453455.1	d__Bacteria;p__Firmicutes_A;c__Clostridia;o__Monoglobales_A;f__UBA1381;g__UBA1738;s__UBA1738 sp003453455	DMLG01000026.1_18	DMLG01000026.1	13647..14126 (1)	160	OTHER	6	Hpre_diP_synt_I (PF07456)	heptaprenyl diphosphate synthase [EC:2.5.1.30] (K00805)	Hpre_diP_synt_I (PF07456)	EetB
GB_GCA_003453455.1	d__Bacteria;p__Firmicutes_A;c__Clostridia;o__Monoglobales_A;f__UBA1381;g__UBA1738;s__UBA1738 sp003453455	DMLG01000026.1_19	DMLG01000026.1	14218..15951 (1)	578	LIPO(Sec/SPII)	0	Biotin_lipoyl_2 (PF13533) + HlyD_3 (PF13437) + Biotin_lipoyl_2 (PF13533) + HlyD_D23 (PF16576)	HlyD family secretion protein (K02005) + membrane fusion protein, multidrug efflux system (K18302) + membrane fusion protein, multidrug efflux system (K03585) + HlyD family secretion protein (K02005)	-	-
GB_GCA_003453455.1	d__Bacteria;p__Firmicutes_A;c__Clostridia;o__Monoglobales_A;f__UBA1381;g__UBA1738;s__UBA1738 sp003453455	DMLG01000026.1_20	DMLG01000026.1	15962..16729 (1)	256	OTHER	0	ABC_tran (PF00005)	macrolide transport system ATP-binding/permease protein [EC:3.6.3.-] (K05685)	-	-
GB_GCA_003453455.1	d__Bacteria;p__Firmicutes_A;c__Clostridia;o__Monoglobales_A;f__UBA1381;g__UBA1738;s__UBA1738 sp003453455	DMLG01000026.1_21	DMLG01000026.1	16726..17919 (1)	398	OTHER	4	MacB_PCD (PF12704) + FtsX (PF02687)	macrolide transport system ATP-binding/permease protein [EC:3.6.3.-] (K05685)	-	-
GB_GCA_003453455.1	d__Bacteria;p__Firmicutes_A;c__Clostridia;o__Monoglobales_A;f__UBA1381;g__UBA1738;s__UBA1738 sp003453455	DMLG01000026.1_22	DMLG01000026.1	17939..20260 (1)	774	SP(Sec/SPI)	0	SLH (PF00395) + SLH (PF00395)	2',3'-cyclic-nucleotide 2'-phosphodiesterase / 3'-nucleotidase / 5'-nucleotidase [EC:3.1.4.16 3.1.3.6 3.1.3.5] (K08693)	-	-
GB_GCA_003453455.1	d__Bacteria;p__Firmicutes_A;c__Clostridia;o__Monoglobales_A;f__UBA1381;g__UBA1738;s__UBA1738 sp003453455	DMLG01000026.1_23	DMLG01000026.1	20284..21207 (-1)	308	OTHER	0	DNA_pol3_finger (PF17657) + HHH_6 (PF14579)	DNA polymerase III subunit alpha, Gram-positive type [EC:2.7.7.7] (K03763)	-	-
GB_GCA_002490525.1	d__Bacteria;p__Firmicutes_A;c__Clostridia;o__Oscillospirales;f__Acutalibacteraceae;g__CAG-180;s__CAG-180 sp002490525	DKUE01000036.1_17	DKUE01000036.1	13036..13524 (1)	163	OTHER	0	tRNA_edit (PF04073)	Ala-tRNA(Pro) deacylase [EC:3.1.1.-] (K19055)	-	-
GB_GCA_002490525.1	d__Bacteria;p__Firmicutes_A;c__Clostridia;o__Oscillospirales;f__Acutalibacteraceae;g__CAG-180;s__CAG-180 sp002490525	DKUE01000036.1_18	DKUE01000036.1	13614..14618 (1)	335	OTHER	0	Radical_SAM (PF04055) + HemN_C (PF06969)	oxygen-independent coproporphyrinogen III oxidase [EC:1.3.98.3] (K02495)	-	-
GB_GCA_002490525.1	d__Bacteria;p__Firmicutes_A;c__Clostridia;o__Oscillospirales;f__Acutalibacteraceae;g__CAG-180;s__CAG-180 sp002490525	DKUE01000036.1_19	DKUE01000036.1	14807..15724 (1)	306	OTHER	0	HTS (PF04204)	homoserine O-succinyltransferase/O-acetyltransferase [EC:2.3.1.46 2.3.1.31] (K00651)	-	-
GB_GCA_002490525.1	d__Bacteria;p__Firmicutes_A;c__Clostridia;o__Oscillospirales;f__Acutalibacteraceae;g__CAG-180;s__CAG-180 sp002490525	DKUE01000036.1_20	DKUE01000036.1	16426..17541 (-1)	372	OTHER	0	Fe-ADH (PF00465)	alcohol dehydrogenase [EC:1.1.1.-] (K19954)	-	-
GB_GCA_002490525.1	d__Bacteria;p__Firmicutes_A;c__Clostridia;o__Oscillospirales;f__Acutalibacteraceae;g__CAG-180;s__CAG-180 sp002490525	DKUE01000036.1_21	DKUE01000036.1	17695..18762 (1)	356	LIPO(Sec/SPII)	1	ApbE (PF02424)	FAD:protein FMN transferase [EC:2.7.1.180] (K03734)	ApbE (fmnB)	-
GB_GCA_002490525.1	d__Bacteria;p__Firmicutes_A;c__Clostridia;o__Oscillospirales;f__Acutalibacteraceae;g__CAG-180;s__CAG-180 sp002490525	DKUE01000036.1_22	DKUE01000036.1	18759..19136 (1)	126	SP(Sec/SPI)	1	NusG_II (PF07009)	Na	NusG_II (PF07009)	EetA
GB_GCA_002490525.1	d__Bacteria;p__Firmicutes_A;c__Clostridia;o__Oscillospirales;f__Acutalibacteraceae;g__CAG-180;s__CAG-180 sp002490525	DKUE01000036.1_23	DKUE01000036.1	19120..19701 (1)	194	OTHER	5	Hpre_diP_synt_I (PF07456)	heptaprenyl diphosphate synthase [EC:2.5.1.30] (K00805)	Hpre_diP_synt_I (PF07456)	EetB
GB_GCA_002490525.1	d__Bacteria;p__Firmicutes_A;c__Clostridia;o__Oscillospirales;f__Acutalibacteraceae;g__CAG-180;s__CAG-180 sp002490525	DKUE01000036.1_24	DKUE01000036.1	19707..21041 (1)	445	OTHER	0	RnfC_N (PF13375) + Complex1_51K (PF01512) + SLBB (PF10531) + Fer4 (PF00037) + Fer4_2 (PF12797)	Na+-translocating ferredoxin:NAD+ oxidoreductase subunit C [EC:7.2.1.2] (K03615)	-	-
GB_GCA_002490525.1	d__Bacteria;p__Firmicutes_A;c__Clostridia;o__Oscillospirales;f__Acutalibacteraceae;g__CAG-180;s__CAG-180 sp002490525	DKUE01000036.1_25	DKUE01000036.1	21038..22063 (1)	342	OTHER	7	NQR2_RnfD_RnfE (PF03116)	Na+-translocating ferredoxin:NAD+ oxidoreductase subunit D [EC:7.2.1.2] (K03614)	-	-
GB_GCA_002490525.1	d__Bacteria;p__Firmicutes_A;c__Clostridia;o__Oscillospirales;f__Acutalibacteraceae;g__CAG-180;s__CAG-180 sp002490525	DKUE01000036.1_26	DKUE01000036.1	22060..22638 (1)	193	SP(Sec/SPI)	1	FMN_bind (PF04205)	Na+-translocating ferredoxin:NAD+ oxidoreductase subunit G (K03612)	Fmn_Bind (pplA)	Rnf
GB_GCA_002490525.1	d__Bacteria;p__Firmicutes_A;c__Clostridia;o__Oscillospirales;f__Acutalibacteraceae;g__CAG-180;s__CAG-180 sp002490525	DKUE01000036.1_27	DKUE01000036.1	22631..23338 (1)	236	OTHER	5	Rnf-Nqr (PF02508)	Na+-translocating ferredoxin:NAD+ oxidoreductase subunit E (K03613)	-	-
GB_GCA_002490525.1	d__Bacteria;p__Firmicutes_A;c__Clostridia;o__Oscillospirales;f__Acutalibacteraceae;g__CAG-180;s__CAG-180 sp002490525	DKUE01000036.1_28	DKUE01000036.1	23335..23922 (1)	196	OTHER	6	Rnf-Nqr (PF02508)	Na+-translocating ferredoxin:NAD+ oxidoreductase subunit A (K03617)	-	-
GB_GCA_002490525.1	d__Bacteria;p__Firmicutes_A;c__Clostridia;o__Oscillospirales;f__Acutalibacteraceae;g__CAG-180;s__CAG-180 sp002490525	DKUE01000036.1_29	DKUE01000036.1	23938..24753 (1)	272	SP(Sec/SPI)	1	FeS (PF04060) + Fer4 (PF00037) + Fer4 (PF00037) + Fer4 (PF00037) + Fer4 (PF00037)	Na+-translocating ferredoxin:NAD+ oxidoreductase subunit B [EC:7.2.1.2] (K03616) + Na+-translocating ferredoxin:NAD+ oxidoreductase subunit B [EC:7.2.1.2] (K03616)	K03616 (Na+-translocating ferredoxin:NAD+ oxidoreductase subunit B [EC:7.2.1.2])	Rnf
GB_GCA_002490525.1	d__Bacteria;p__Firmicutes_A;c__Clostridia;o__Oscillospirales;f__Acutalibacteraceae;g__CAG-180;s__CAG-180 sp002490525	DKUE01000036.1_30	DKUE01000036.1	24937..25548 (1)	204	OTHER	0	Na	Na	-	-
GB_GCA_002490525.1	d__Bacteria;p__Firmicutes_A;c__Clostridia;o__Oscillospirales;f__Acutalibacteraceae;g__CAG-180;s__CAG-180 sp002490525	DKUE01000036.1_31	DKUE01000036.1	25545..25703 (-1)	53	SP(Sec/SPI)	1	Na	Na	-	-
GB_GCA_002490525.1	d__Bacteria;p__Firmicutes_A;c__Clostridia;o__Oscillospirales;f__Acutalibacteraceae;g__CAG-180;s__CAG-180 sp002490525	DKUE01000036.1_32	DKUE01000036.1	25865..26038 (1)	58	OTHER	0	Na	Na	-	-
GB_GCA_002490525.1	d__Bacteria;p__Firmicutes_A;c__Clostridia;o__Oscillospirales;f__Acutalibacteraceae;g__CAG-180;s__CAG-180 sp002490525	DKUE01000036.1_33	DKUE01000036.1	26177..26626 (1)	150	OTHER	0	CtsR (PF05848) + CtsR_C (PF17727)	transcriptional regulator of stress and heat shock response (K03708)	-	-
GB_GCA_002490525.1	d__Bacteria;p__Firmicutes_A;c__Clostridia;o__Oscillospirales;f__Acutalibacteraceae;g__CAG-180;s__CAG-180 sp002490525	DKUE01000036.1_34	DKUE01000036.1	26641..27150 (1)	170	OTHER	0	UVR (PF02151)	protein arginine kinase activator (K19411)	-	-
GB_GCA_002389905.1	d__Bacteria;p__Firmicutes_A;c__Clostridia;o__Lachnospirales;f__Lachnospiraceae;g__Lacrimispora;s__Lacrimispora sp002389905	DGRE01000025.1_26	DGRE01000025.1	24773..25825 (1)	351	OTHER	0	Peptidase_M19 (PF01244)	membrane dipeptidase [EC:3.4.13.19] (K01273)	-	-
GB_GCA_002389905.1	d__Bacteria;p__Firmicutes_A;c__Clostridia;o__Lachnospirales;f__Lachnospiraceae;g__Lacrimispora;s__Lacrimispora sp002389905	DGRE01000025.1_27	DGRE01000025.1	25931..27592 (1)	554	OTHER	8	Na_Pi_cotrans (PF02690) + Na_Pi_cotrans (PF02690) + PhoU (PF01895) + PhoU (PF01895)	phosphate:Na+ symporter (K03324)	-	-
GB_GCA_002389905.1	d__Bacteria;p__Firmicutes_A;c__Clostridia;o__Lachnospirales;f__Lachnospiraceae;g__Lacrimispora;s__Lacrimispora sp002389905	DGRE01000025.1_28	DGRE01000025.1	27632..28321 (1)	230	OTHER	0	Response_reg (PF00072) + Trans_reg_C (PF00486)	two-component system, OmpR family, alkaline phosphatase synthesis response regulator PhoP (K07658)	-	-
GB_GCA_002389905.1	d__Bacteria;p__Firmicutes_A;c__Clostridia;o__Lachnospirales;f__Lachnospiraceae;g__Lacrimispora;s__Lacrimispora sp002389905	DGRE01000025.1_29	DGRE01000025.1	28337..29737 (1)	467	OTHER	2	HisKA (PF00512) + HATPase_c (PF02518)	two-component system, OmpR family, phosphate regulon sensor histidine kinase PhoR [EC:2.7.13.3] (K07636)	-	-
GB_GCA_002389905.1	d__Bacteria;p__Firmicutes_A;c__Clostridia;o__Lachnospirales;f__Lachnospiraceae;g__Lacrimispora;s__Lacrimispora sp002389905	DGRE01000025.1_30	DGRE01000025.1	29775..30662 (1)	296	OTHER	0	DegV (PF02645)	uncharacterized protein (K07030)	-	-
GB_GCA_002389905.1	d__Bacteria;p__Firmicutes_A;c__Clostridia;o__Lachnospirales;f__Lachnospiraceae;g__Lacrimispora;s__Lacrimispora sp002389905	DGRE01000025.1_31	DGRE01000025.1	30666..31016 (-1)	117	SP(Sec/SPI)	1	NusG_II (PF07009)	Na	NusG_II (PF07009)	EetA
GB_GCA_002389905.1	d__Bacteria;p__Firmicutes_A;c__Clostridia;o__Lachnospirales;f__Lachnospiraceae;g__Lacrimispora;s__Lacrimispora sp002389905	DGRE01000025.1_32	DGRE01000025.1	31188..33473 (1)	762	SP(Sec/SPI)	1	FMN_bind (PF04205) + DUF1093 (PF06486) + FMN_bind (PF04205)	urocanate reductase [EC:1.3.99.33] (K17363) + sex pheromone cAD1 (K20379) + sex pheromone cAD1 (K20379)	Fmn_Bind (pplA)	-
GB_GCA_002389905.1	d__Bacteria;p__Firmicutes_A;c__Clostridia;o__Lachnospirales;f__Lachnospiraceae;g__Lacrimispora;s__Lacrimispora sp002389905	DGRE01000025.1_33	DGRE01000025.1	33597..34109 (1)	171	OTHER	5	Hpre_diP_synt_I (PF07456)	heptaprenyl diphosphate synthase [EC:2.5.1.30] (K00805)	Hpre_diP_synt_I (PF07456)	EetB
GB_GCA_002389905.1	d__Bacteria;p__Firmicutes_A;c__Clostridia;o__Lachnospirales;f__Lachnospiraceae;g__Lacrimispora;s__Lacrimispora sp002389905	DGRE01000025.1_34	DGRE01000025.1	34201..35709 (1)	503	OTHER	0	GalP_UDP_transf (PF01087) + GalP_UDP_tr_C (PF02744)	UDPglucose--hexose-1-phosphate uridylyltransferase [EC:2.7.7.12] (K00965)	-	-
GB_GCA_002389905.1	d__Bacteria;p__Firmicutes_A;c__Clostridia;o__Lachnospirales;f__Lachnospiraceae;g__Lacrimispora;s__Lacrimispora sp002389905	DGRE01000025.1_35	DGRE01000025.1	35899..36939 (1)	347	LIPO(Sec/SPII)	0	ABC_sub_bind (PF04392)	putative ABC transport system substrate-binding protein (K01989)	-	-
GB_GCA_002389905.1	d__Bacteria;p__Firmicutes_A;c__Clostridia;o__Lachnospirales;f__Lachnospiraceae;g__Lacrimispora;s__Lacrimispora sp002389905	DGRE01000025.1_36	DGRE01000025.1	37086..37997 (1)	304	OTHER	9	BPD_transp_2 (PF02653)	putative ABC transport system permease protein (K05832)	-	-
GB_GCA_002389905.1	d__Bacteria;p__Firmicutes_A;c__Clostridia;o__Lachnospirales;f__Lachnospiraceae;g__Lacrimispora;s__Lacrimispora sp002389905	DGRE01000025.1_37	DGRE01000025.1	38000..38797 (1)	266	OTHER	0	ABC_tran (PF00005)	putative ABC transport system ATP-binding protein (K05833)	-	-
GB_GCA_002389905.1	d__Bacteria;p__Firmicutes_A;c__Clostridia;o__Lachnospirales;f__Lachnospiraceae;g__Lacrimispora;s__Lacrimispora sp002389905	DGRE01000025.1_38	DGRE01000025.1	38953..40542 (1)	530	OTHER	1	SH3_3 (PF08239) + SH3_3 (PF08239) + SH3_3 (PF08239) + SH3_3 (PF08239) + NLPC_P60 (PF00877)	probable enterotoxin B (K11060) + gamma-D-glutamyl-L-lysine dipeptidyl-peptidase [EC:3.4.14.13] (K20742)	-	-
RS_GCF_900143285.1	d__Bacteria;p__Firmicutes_B;c__Desulfitobacteriia;o__Desulfitobacteriales;f__Desulfitobacteriaceae;g__Desulfitobacterium;s__Desulfitobacterium chlororespirans	NZ_FRDN01000017.1_98	NZ_FRDN01000017.1	85612..86247 (1)	212	OTHER	0	GATase (PF00117)	imidazole glycerol-phosphate synthase subunit HisH [EC:4.3.2.10] (K02501)	-	-
RS_GCF_900143285.1	d__Bacteria;p__Firmicutes_B;c__Desulfitobacteriia;o__Desulfitobacteriales;f__Desulfitobacteriaceae;g__Desulfitobacterium;s__Desulfitobacterium chlororespirans	NZ_FRDN01000017.1_99	NZ_FRDN01000017.1	86213..86965 (1)	251	OTHER	0	His_biosynth (PF00977)	phosphoribosylformimino-5-aminoimidazole carboxamide ribotide isomerase [EC:5.3.1.16] (K01814)	-	-
RS_GCF_900143285.1	d__Bacteria;p__Firmicutes_B;c__Desulfitobacteriia;o__Desulfitobacteriales;f__Desulfitobacteriaceae;g__Desulfitobacterium;s__Desulfitobacterium chlororespirans	NZ_FRDN01000017.1_100	NZ_FRDN01000017.1	86987..87748 (1)	254	OTHER	0	His_biosynth (PF00977)	imidazole glycerol-phosphate synthase subunit HisF [EC:4.3.2.10] (K02500)	-	-
RS_GCF_900143285.1	d__Bacteria;p__Firmicutes_B;c__Desulfitobacteriia;o__Desulfitobacteriales;f__Desulfitobacteriaceae;g__Desulfitobacterium;s__Desulfitobacterium chlororespirans	NZ_FRDN01000017.1_101	NZ_FRDN01000017.1	88369..89166 (1)	266	OTHER	0	PRA-CH (PF01502) + PRA-PH (PF01503)	phosphoribosyl-AMP cyclohydrolase / phosphoribosyl-ATP pyrophosphohydrolase [EC:3.5.4.19 3.6.1.31] (K11755)	-	-
RS_GCF_900143285.1	d__Bacteria;p__Firmicutes_B;c__Desulfitobacteriia;o__Desulfitobacteriales;f__Desulfitobacteriaceae;g__Desulfitobacterium;s__Desulfitobacterium chlororespirans	NZ_FRDN01000017.1_102	NZ_FRDN01000017.1	89448..90590 (1)	381	LIPO(Sec/SPII)	0	ApbE (PF02424)	FAD:protein FMN transferase [EC:2.7.1.180] (K03734)	ApbE (fmnB)	-
RS_GCF_900143285.1	d__Bacteria;p__Firmicutes_B;c__Desulfitobacteriia;o__Desulfitobacteriales;f__Desulfitobacteriaceae;g__Desulfitobacterium;s__Desulfitobacterium chlororespirans	NZ_FRDN01000017.1_103	NZ_FRDN01000017.1	90629..91018 (1)	130	OTHER	1	NusG_II (PF07009)	Na	NusG_II (PF07009)	EetA
RS_GCF_900143285.1	d__Bacteria;p__Firmicutes_B;c__Desulfitobacteriia;o__Desulfitobacteriales;f__Desulfitobacteriaceae;g__Desulfitobacterium;s__Desulfitobacterium chlororespirans	NZ_FRDN01000017.1_104	NZ_FRDN01000017.1	91011..91640 (1)	210	OTHER	4	Hpre_diP_synt_I (PF07456)	heptaprenyl diphosphate synthase [EC:2.5.1.30] (K00805)	Hpre_diP_synt_I (PF07456)	EetB
RS_GCF_900143285.1	d__Bacteria;p__Firmicutes_B;c__Desulfitobacteriia;o__Desulfitobacteriales;f__Desulfitobacteriaceae;g__Desulfitobacterium;s__Desulfitobacterium chlororespirans	NZ_FRDN01000017.1_105	NZ_FRDN01000017.1	91739..92524 (1)	262	OTHER	5	CbiQ (PF02361)	cobalt/nickel transport system permease protein (K02008)	-	-
RS_GCF_900143285.1	d__Bacteria;p__Firmicutes_B;c__Desulfitobacteriia;o__Desulfitobacteriales;f__Desulfitobacteriaceae;g__Desulfitobacterium;s__Desulfitobacterium chlororespirans	NZ_FRDN01000017.1_106	NZ_FRDN01000017.1	92952..94199 (1)	416	LIPO(Sec/SPII)	1	LPAM_1 (PF08139)	sex pheromone cAD1 (K20379) + sex pheromone cAD1 (K20379)	-	-
RS_GCF_900143285.1	d__Bacteria;p__Firmicutes_B;c__Desulfitobacteriia;o__Desulfitobacteriales;f__Desulfitobacteriaceae;g__Desulfitobacterium;s__Desulfitobacterium chlororespirans	NZ_FRDN01000017.1_107	NZ_FRDN01000017.1	94346..95446 (1)	367	LIPO(Sec/SPII)	1	ApbE (PF02424)	FAD:protein FMN transferase [EC:2.7.1.180] (K03734)	ApbE (fmnB)	-
RS_GCF_900143285.1	d__Bacteria;p__Firmicutes_B;c__Desulfitobacteriia;o__Desulfitobacteriales;f__Desulfitobacteriaceae;g__Desulfitobacterium;s__Desulfitobacterium chlororespirans	NZ_FRDN01000017.1_108	NZ_FRDN01000017.1	95594..97339 (-1)	582	OTHER	0	Pyr_redox_2 (PF07992) + Pyr_redox_dim (PF02852) + Rhodanese (PF00581)	CoA-disulfide reductase [EC:1.8.1.14] (K08255) + thiosulfate sulfurtransferase [EC:2.8.1.1] (K02439)	-	-
RS_GCF_900143285.1	d__Bacteria;p__Firmicutes_B;c__Desulfitobacteriia;o__Desulfitobacteriales;f__Desulfitobacteriaceae;g__Desulfitobacterium;s__Desulfitobacterium chlororespirans	NZ_FRDN01000017.1_109	NZ_FRDN01000017.1	97358..97642 (-1)	95	OTHER	0	HTH_20 (PF12840)	ArsR family transcriptional regulator, zinc-responsive transcriptional repressor (K22298)	-	-
GB_GCA_002897635.1	d__Bacteria;p__Proteobacteria;c__Gammaproteobacteria;o__Arenicellales;f__BMS3Bbin11;g__BMS3Bbin11;s__BMS3Bbin11 sp002897635	BDTD01000026.1_6	BDTD01000026.1	5099..6061 (-1)	321	OTHER	0	OTCace_N (PF02729) + OTCace (PF00185)	aspartate carbamoyltransferase catalytic subunit [EC:2.1.3.2] (K00609)	-	-
GB_GCA_002897635.1	d__Bacteria;p__Proteobacteria;c__Gammaproteobacteria;o__Arenicellales;f__BMS3Bbin11;g__BMS3Bbin11;s__BMS3Bbin11 sp002897635	BDTD01000026.1_7	BDTD01000026.1	6058..6576 (-1)	173	OTHER	0	Pribosyltran (PF00156)	pyrimidine operon attenuation protein / uracil phosphoribosyltransferase [EC:2.4.2.9] (K02825)	-	-
GB_GCA_002897635.1	d__Bacteria;p__Proteobacteria;c__Gammaproteobacteria;o__Arenicellales;f__BMS3Bbin11;g__BMS3Bbin11;s__BMS3Bbin11 sp002897635	BDTD01000026.1_8	BDTD01000026.1	6560..6997 (-1)	146	OTHER	0	RuvX (PF03652)	putative holliday junction resolvase [EC:3.1.-.-] (K07447)	-	-
GB_GCA_002897635.1	d__Bacteria;p__Proteobacteria;c__Gammaproteobacteria;o__Arenicellales;f__BMS3Bbin11;g__BMS3Bbin11;s__BMS3Bbin11 sp002897635	BDTD01000026.1_9	BDTD01000026.1	6994..7515 (-1)	174	OTHER	0	DUF179 (PF02622)	putative transcriptional regulator (K07735)	-	-
GB_GCA_002897635.1	d__Bacteria;p__Proteobacteria;c__Gammaproteobacteria;o__Arenicellales;f__BMS3Bbin11;g__BMS3Bbin11;s__BMS3Bbin11 sp002897635	BDTD01000026.1_10	BDTD01000026.1	7545..8435 (-1)	297	OTHER	1	TonB_C (PF03544)	periplasmic protein TonB (K03832)	-	-
GB_GCA_002897635.1	d__Bacteria;p__Proteobacteria;c__Gammaproteobacteria;o__Arenicellales;f__BMS3Bbin11;g__BMS3Bbin11;s__BMS3Bbin11 sp002897635	BDTD01000026.1_11	BDTD01000026.1	8432..8947 (-1)	172	OTHER	5	Hpre_diP_synt_I (PF07456)	heptaprenyl diphosphate synthase [EC:2.5.1.30] (K00805)	Hpre_diP_synt_I (PF07456)	EetB
GB_GCA_002897635.1	d__Bacteria;p__Proteobacteria;c__Gammaproteobacteria;o__Arenicellales;f__BMS3Bbin11;g__BMS3Bbin11;s__BMS3Bbin11 sp002897635	BDTD01000026.1_12	BDTD01000026.1	9171..9539 (-1)	123	SP(Sec/SPI)	0	NusG_II (PF07009)	Na	NusG_II (PF07009)	EetA
GB_GCA_002897635.1	d__Bacteria;p__Proteobacteria;c__Gammaproteobacteria;o__Arenicellales;f__BMS3Bbin11;g__BMS3Bbin11;s__BMS3Bbin11 sp002897635	BDTD01000026.1_13	BDTD01000026.1	9536..10600 (-1)	355	LIPO(Sec/SPII)	0	ApbE (PF02424)	FAD:protein FMN transferase [EC:2.7.1.180] (K03734)	ApbE (fmnB)	-
GB_GCA_002897635.1	d__Bacteria;p__Proteobacteria;c__Gammaproteobacteria;o__Arenicellales;f__BMS3Bbin11;g__BMS3Bbin11;s__BMS3Bbin11 sp002897635	BDTD01000026.1_14	BDTD01000026.1	10597..11553 (-1)	319	OTHER	0	GSH-S_N (PF02951) + GSH-S_ATP (PF02955)	glutathione synthase [EC:6.3.2.3] (K01920)	-	-
GB_GCA_002897635.1	d__Bacteria;p__Proteobacteria;c__Gammaproteobacteria;o__Arenicellales;f__BMS3Bbin11;g__BMS3Bbin11;s__BMS3Bbin11 sp002897635	BDTD01000026.1_15	BDTD01000026.1	11550..12848 (-1)	433	OTHER	0	GshA (PF08886)	Na	-	-
GB_GCA_002897635.1	d__Bacteria;p__Proteobacteria;c__Gammaproteobacteria;o__Arenicellales;f__BMS3Bbin11;g__BMS3Bbin11;s__BMS3Bbin11 sp002897635	BDTD01000026.1_16	BDTD01000026.1	13382..13768 (1)	129	OTHER	0	Response_reg (PF00072)	twitching motility two-component system response regulator PilG (K02657)	-	-
GB_GCA_002897635.1	d__Bacteria;p__Proteobacteria;c__Gammaproteobacteria;o__Arenicellales;f__BMS3Bbin11;g__BMS3Bbin11;s__BMS3Bbin11 sp002897635	BDTD01000026.1_17	BDTD01000026.1	13813..14178 (1)	122	OTHER	0	Response_reg (PF00072)	twitching motility two-component system response regulator PilH (K02658)	-	-
GB_GCA_004321905.1	d__Bacteria;p__Verrucomicrobiota;c__Kiritimatiellae;o__LD1-PB3;f__CAIQIC01;g__DP16D-bin41;s__DP16D-bin41 sp004321905	SCQF01000018.1_1	SCQF01000018.1	3..344 (-1)	114	SP(Sec/SPI)	1	Na	Na	-	-
GB_GCA_004321905.1	d__Bacteria;p__Verrucomicrobiota;c__Kiritimatiellae;o__LD1-PB3;f__CAIQIC01;g__DP16D-bin41;s__DP16D-bin41 sp004321905	SCQF01000018.1_2	SCQF01000018.1	459..686 (-1)	76	OTHER	0	Na	Na	-	-
GB_GCA_004321905.1	d__Bacteria;p__Verrucomicrobiota;c__Kiritimatiellae;o__LD1-PB3;f__CAIQIC01;g__DP16D-bin41;s__DP16D-bin41 sp004321905	SCQF01000018.1_3	SCQF01000018.1	846..1247 (1)	134	SP(Sec/SPI)	1	NusG_II (PF07009)	Na	NusG_II (PF07009)	EetA
GB_GCA_004321905.1	d__Bacteria;p__Verrucomicrobiota;c__Kiritimatiellae;o__LD1-PB3;f__CAIQIC01;g__DP16D-bin41;s__DP16D-bin41 sp004321905	SCQF01000018.1_4	SCQF01000018.1	1255..2469 (1)	405	OTHER	7	Hpre_diP_synt_I (PF07456)	riboflavin transporter (K23675) + biotin transport system permease protein (K16783)	Hpre_diP_synt_I (PF07456)	EetB
GB_GCA_004321905.1	d__Bacteria;p__Verrucomicrobiota;c__Kiritimatiellae;o__LD1-PB3;f__CAIQIC01;g__DP16D-bin41;s__DP16D-bin41 sp004321905	SCQF01000018.1_5	SCQF01000018.1	2466..3494 (1)	343	SP(Sec/SPI)	1	ApbE (PF02424)	FAD:protein FMN transferase [EC:2.7.1.180] (K03734)	ApbE (fmnB)	-
GB_GCA_004321905.1	d__Bacteria;p__Verrucomicrobiota;c__Kiritimatiellae;o__LD1-PB3;f__CAIQIC01;g__DP16D-bin41;s__DP16D-bin41 sp004321905	SCQF01000018.1_6	SCQF01000018.1	3498..4220 (1)	241	OTHER	0	DUF2461 (PF09365)	Na	-	-
GB_GCA_004321905.1	d__Bacteria;p__Verrucomicrobiota;c__Kiritimatiellae;o__LD1-PB3;f__CAIQIC01;g__DP16D-bin41;s__DP16D-bin41 sp004321905	SCQF01000018.1_7	SCQF01000018.1	5285..6778 (-1)	498	OTHER	0	DnaB (PF00772) + AAA_25 (PF13481)	regulatory protein RepA (K07505)	-	-
GB_GCA_004321905.1	d__Bacteria;p__Verrucomicrobiota;c__Kiritimatiellae;o__LD1-PB3;f__CAIQIC01;g__DP16D-bin41;s__DP16D-bin41 sp004321905	SCQF01000018.1_8	SCQF01000018.1	6775..7056 (-1)	94	OTHER	0	Na	Na	-	-
GB_GCA_004321905.1	d__Bacteria;p__Verrucomicrobiota;c__Kiritimatiellae;o__LD1-PB3;f__CAIQIC01;g__DP16D-bin41;s__DP16D-bin41 sp004321905	SCQF01000018.1_9	SCQF01000018.1	7053..7268 (-1)	72	OTHER	0	HTH_17 (PF12728)	prophage regulatory protein (K07733)	-	-
GB_GCA_900317035.1	d__Bacteria;p__Firmicutes_A;c__Clostridia;o__Saccharofermentanales;f__Saccharofermentanaceae;g__Firm-16;s__Firm-16 sp900317035	ONFC01000012.1_3	ONFC01000012.1	3184..4107 (1)	308	OTHER	6	BPD_transp_1 (PF00528)	multiple sugar transport system permease protein (K02025)	-	-
GB_GCA_900317035.1	d__Bacteria;p__Firmicutes_A;c__Clostridia;o__Saccharofermentanales;f__Saccharofermentanaceae;g__Firm-16;s__Firm-16 sp900317035	ONFC01000012.1_4	ONFC01000012.1	4112..5176 (1)	355	OTHER	6	BPD_transp_1 (PF00528)	multiple sugar transport system permease protein (K02026)	-	-
GB_GCA_900317035.1	d__Bacteria;p__Firmicutes_A;c__Clostridia;o__Saccharofermentanales;f__Saccharofermentanaceae;g__Firm-16;s__Firm-16 sp900317035	ONFC01000012.1_5	ONFC01000012.1	5206..6888 (1)	561	OTHER	1	GAS (PF13851) + HlyD_D23 (PF16576)	membrane fusion protein, macrolide-specific efflux system (K13888) + HlyD family secretion protein (K02005)	-	-
GB_GCA_900317035.1	d__Bacteria;p__Firmicutes_A;c__Clostridia;o__Saccharofermentanales;f__Saccharofermentanaceae;g__Firm-16;s__Firm-16 sp900317035	ONFC01000012.1_6	ONFC01000012.1	6888..8126 (1)	413	OTHER	2	MacB_PCD (PF12704)	macrolide transport system ATP-binding/permease protein [EC:3.6.3.-] (K05685)	-	-
GB_GCA_900317035.1	d__Bacteria;p__Firmicutes_A;c__Clostridia;o__Saccharofermentanales;f__Saccharofermentanaceae;g__Firm-16;s__Firm-16 sp900317035	ONFC01000012.1_7	ONFC01000012.1	8182..9192 (1)	337	LIPO(Sec/SPII)	0	ApbE (PF02424)	FAD:protein FMN transferase [EC:2.7.1.180] (K03734)	ApbE (fmnB)	-
GB_GCA_900317035.1	d__Bacteria;p__Firmicutes_A;c__Clostridia;o__Saccharofermentanales;f__Saccharofermentanaceae;g__Firm-16;s__Firm-16 sp900317035	ONFC01000012.1_8	ONFC01000012.1	9326..9619 (1)	98	OTHER	0	NusG_II (PF07009)	Na	NusG_II (PF07009)	EetA
GB_GCA_900317035.1	d__Bacteria;p__Firmicutes_A;c__Clostridia;o__Saccharofermentanales;f__Saccharofermentanaceae;g__Firm-16;s__Firm-16 sp900317035	ONFC01000012.1_9	ONFC01000012.1	9616..10134 (1)	173	OTHER	5	Hpre_diP_synt_I (PF07456)	heptaprenyl diphosphate synthase [EC:2.5.1.30] (K00805)	Hpre_diP_synt_I (PF07456)	EetB
GB_GCA_900317035.1	d__Bacteria;p__Firmicutes_A;c__Clostridia;o__Saccharofermentanales;f__Saccharofermentanaceae;g__Firm-16;s__Firm-16 sp900317035	ONFC01000012.1_10	ONFC01000012.1	10283..11068 (1)	262	OTHER	0	YjeF_N (PF03853)	NAD(P)H-hydrate epimerase [EC:5.1.99.6] (K17759)	-	-
GB_GCA_900317035.1	d__Bacteria;p__Firmicutes_A;c__Clostridia;o__Saccharofermentanales;f__Saccharofermentanaceae;g__Firm-16;s__Firm-16 sp900317035	ONFC01000012.1_11	ONFC01000012.1	11186..12463 (1)	426	OTHER	0	Adenylsucc_synt (PF00709)	adenylosuccinate synthase [EC:6.3.4.4] (K01939)	-	-
GB_GCA_900317035.1	d__Bacteria;p__Firmicutes_A;c__Clostridia;o__Saccharofermentanales;f__Saccharofermentanaceae;g__Firm-16;s__Firm-16 sp900317035	ONFC01000012.1_12	ONFC01000012.1	12552..14378 (1)	609	OTHER	0	GATase_6 (PF13522) + SIS (PF01380) + SIS (PF01380)	glutamine---fructose-6-phosphate transaminase (isomerizing) [EC:2.6.1.16] (K00820)	-	-
GB_GCA_900317035.1	d__Bacteria;p__Firmicutes_A;c__Clostridia;o__Saccharofermentanales;f__Saccharofermentanaceae;g__Firm-16;s__Firm-16 sp900317035	ONFC01000012.1_13	ONFC01000012.1	14957..16411 (1)	485	LIPO(Sec/SPII)	0	SBP_bac_8 (PF13416)	multiple sugar transport system substrate-binding protein (K02027)	-	-
GB_GCA_900317035.1	d__Bacteria;p__Firmicutes_A;c__Clostridia;o__Saccharofermentanales;f__Saccharofermentanaceae;g__Firm-16;s__Firm-16 sp900317035	ONFC01000012.1_14	ONFC01000012.1	16606..19086 (1)	827	OTHER	0	Glyco_transf_36 (PF06165) + Glyco_hydro_36 (PF17167)	cellobiose phosphorylase [EC:2.4.1.20] (K00702)	-	-
GB_GCA_900557315.1	d__Bacteria;p__Firmicutes_A;c__Clostridia;o__Oscillospirales;f__Butyricicoccaceae;g__Agathobaculum;s__Agathobaculum sp900557315	USSI01000018.1_1	USSI01000018.1	2..472 (1)	157	OTHER	0	ABC_tran (PF00005)	iron complex transport system ATP-binding protein [EC:7.2.2.-] (K02013)	-	-
GB_GCA_900557315.1	d__Bacteria;p__Firmicutes_A;c__Clostridia;o__Oscillospirales;f__Butyricicoccaceae;g__Agathobaculum;s__Agathobaculum sp900557315	USSI01000018.1_2	USSI01000018.1	456..1196 (-1)	247	OTHER	0	SBP_bac_11 (PF13531)	molybdate transport system substrate-binding protein (K02020)	-	-
GB_GCA_900557315.1	d__Bacteria;p__Firmicutes_A;c__Clostridia;o__Oscillospirales;f__Butyricicoccaceae;g__Agathobaculum;s__Agathobaculum sp900557315	USSI01000018.1_3	USSI01000018.1	1256..2092 (-1)	279	OTHER	0	Shikimate_dh_N (PF08501) + ThiF (PF00899)	shikimate dehydrogenase [EC:1.1.1.25] (K00014)	-	-
GB_GCA_900557315.1	d__Bacteria;p__Firmicutes_A;c__Clostridia;o__Oscillospirales;f__Butyricicoccaceae;g__Agathobaculum;s__Agathobaculum sp900557315	USSI01000018.1_4	USSI01000018.1	2124..3032 (-1)	303	OTHER	7	MFS_1 (PF07690)	MFS transporter, ACS family, D-galactonate transporter (K08194)	-	-
GB_GCA_900557315.1	d__Bacteria;p__Firmicutes_A;c__Clostridia;o__Oscillospirales;f__Butyricicoccaceae;g__Agathobaculum;s__Agathobaculum sp900557315	USSI01000018.1_5	USSI01000018.1	3029..4387 (-1)	453	OTHER	0	RnfC_N (PF13375) + Complex1_51K (PF01512) + SLBB (PF10531) + Fer4 (PF00037) + Fer4_8 (PF13183)	Na+-translocating ferredoxin:NAD+ oxidoreductase subunit C [EC:7.2.1.2] (K03615)	-	-
GB_GCA_900557315.1	d__Bacteria;p__Firmicutes_A;c__Clostridia;o__Oscillospirales;f__Butyricicoccaceae;g__Agathobaculum;s__Agathobaculum sp900557315	USSI01000018.1_6	USSI01000018.1	4384..4911 (-1)	176	OTHER	4	Hpre_diP_synt_I (PF07456)	riboflavin transporter (K23675)	Hpre_diP_synt_I (PF07456)	EetB
GB_GCA_900557315.1	d__Bacteria;p__Firmicutes_A;c__Clostridia;o__Oscillospirales;f__Butyricicoccaceae;g__Agathobaculum;s__Agathobaculum sp900557315	USSI01000018.1_7	USSI01000018.1	4916..5275 (-1)	120	OTHER	1	NusG_II (PF07009)	Na	NusG_II (PF07009)	EetA
GB_GCA_900557315.1	d__Bacteria;p__Firmicutes_A;c__Clostridia;o__Oscillospirales;f__Butyricicoccaceae;g__Agathobaculum;s__Agathobaculum sp900557315	USSI01000018.1_8	USSI01000018.1	5272..6258 (-1)	329	LIPO(Sec/SPII)	1	ApbE (PF02424)	FAD:protein FMN transferase [EC:2.7.1.180] (K03734)	ApbE (fmnB)	-
GB_GCA_900557315.1	d__Bacteria;p__Firmicutes_A;c__Clostridia;o__Oscillospirales;f__Butyricicoccaceae;g__Agathobaculum;s__Agathobaculum sp900557315	USSI01000018.1_9	USSI01000018.1	7189..7497 (1)	103	OTHER	0	HSDR_N (PF04313)	type I restriction enzyme, R subunit [EC:3.1.21.3] (K01153)	-	-
GB_GCA_900557315.1	d__Bacteria;p__Firmicutes_A;c__Clostridia;o__Oscillospirales;f__Butyricicoccaceae;g__Agathobaculum;s__Agathobaculum sp900557315	USSI01000018.1_10	USSI01000018.1	7458..8033 (1)	192	OTHER	0	N6_N4_Mtase (PF01555)	adenine-specific DNA-methyltransferase [EC:2.1.1.72] (K07316)	-	-
GB_GCA_900557315.1	d__Bacteria;p__Firmicutes_A;c__Clostridia;o__Oscillospirales;f__Butyricicoccaceae;g__Agathobaculum;s__Agathobaculum sp900557315	USSI01000018.1_11	USSI01000018.1	8047..10650 (1)	868	OTHER	0	ResIII (PF04851)	type III restriction enzyme [EC:3.1.21.5] (K01156)	-	-
GB_GCA_900557315.1	d__Bacteria;p__Firmicutes_A;c__Clostridia;o__Oscillospirales;f__Butyricicoccaceae;g__Agathobaculum;s__Agathobaculum sp900557315	USSI01000018.1_12	USSI01000018.1	10669..11850 (1)	394	OTHER	0	HTH_19 (PF12844) + Peptidase_M78 (PF06114)	HTH-type transcriptional regulator / antitoxin HigA (K18831)	-	-
GB_GCA_900557315.1	d__Bacteria;p__Firmicutes_A;c__Clostridia;o__Oscillospirales;f__Butyricicoccaceae;g__Agathobaculum;s__Agathobaculum sp900557315	USSI01000108.1_1	USSI01000108.1	1..462 (1)	154	OTHER	0	P-II (PF00543)	nitrogen regulatory protein P-II 1 (K04751)	-	-
GB_GCA_900557315.1	d__Bacteria;p__Firmicutes_A;c__Clostridia;o__Oscillospirales;f__Butyricicoccaceae;g__Agathobaculum;s__Agathobaculum sp900557315	USSI01000108.1_2	USSI01000108.1	511..1143 (-1)	211	OTHER	0	Abhydrolase_6 (PF12697)	pimeloyl-[acyl-carrier protein] methyl ester esterase [EC:3.1.1.85] (K02170) + 3-oxoadipate enol-lactonase / 4-carboxymuconolactone decarboxylase [EC:3.1.1.24 4.1.1.44] (K14727)	-	-
GB_GCA_900557315.1	d__Bacteria;p__Firmicutes_A;c__Clostridia;o__Oscillospirales;f__Butyricicoccaceae;g__Agathobaculum;s__Agathobaculum sp900557315	USSI01000108.1_3	USSI01000108.1	1274..2293 (1)	340	LIPO(Sec/SPII)	0	ApbE (PF02424)	FAD:protein FMN transferase [EC:2.7.1.180] (K03734)	ApbE (fmnB)	-
GB_GCA_900557315.1	d__Bacteria;p__Firmicutes_A;c__Clostridia;o__Oscillospirales;f__Butyricicoccaceae;g__Agathobaculum;s__Agathobaculum sp900557315	USSI01000108.1_4	USSI01000108.1	2283..2654 (1)	124	SP(Sec/SPI)	1	NusG_II (PF07009)	Na	NusG_II (PF07009)	EetA
GB_GCA_900557315.1	d__Bacteria;p__Firmicutes_A;c__Clostridia;o__Oscillospirales;f__Butyricicoccaceae;g__Agathobaculum;s__Agathobaculum sp900557315	USSI01000108.1_5	USSI01000108.1	2673..3185 (1)	171	SP(Sec/SPI)	4	Hpre_diP_synt_I (PF07456)	heptaprenyl diphosphate synthase [EC:2.5.1.30] (K00805)	Hpre_diP_synt_I (PF07456)	EetB
GB_GCA_900557315.1	d__Bacteria;p__Firmicutes_A;c__Clostridia;o__Oscillospirales;f__Butyricicoccaceae;g__Agathobaculum;s__Agathobaculum sp900557315	USSI01000108.1_6	USSI01000108.1	3237..3581 (1)	115	LIPO(Sec/SPII)	0	Na	Na	-	-
GB_GCA_900557315.1	d__Bacteria;p__Firmicutes_A;c__Clostridia;o__Oscillospirales;f__Butyricicoccaceae;g__Agathobaculum;s__Agathobaculum sp900557315	USSI01000108.1_7	USSI01000108.1	3786..5438 (1)	551	OTHER	0	tRNA-synt_1c (PF00749)	glutamyl-tRNA synthetase [EC:6.1.1.17] (K01885)	-	-
GB_GCA_900557315.1	d__Bacteria;p__Firmicutes_A;c__Clostridia;o__Oscillospirales;f__Butyricicoccaceae;g__Agathobaculum;s__Agathobaculum sp900557315	USSI01000108.1_8	USSI01000108.1	5545..5784 (1)	80	OTHER	0	tRNA-synt_1c (PF00749)	glutaminyl-tRNA synthetase [EC:6.1.1.18] (K01886)	-	-
RS_GCF_002087085.1	d__Bacteria;p__Spirochaetota;c__Spirochaetia;o__JC444;f__Marispirochaetaceae;g__Marispirochaeta;s__Marispirochaeta aestuarii	NZ_MWQY01000002.1_118	NZ_MWQY01000002.1	128864..129586 (-1)	241	OTHER	3	Acyltransferase (PF01553)	1-acyl-sn-glycerol-3-phosphate acyltransferase [EC:2.3.1.51] (K00655)	-	-
RS_GCF_002087085.1	d__Bacteria;p__Spirochaetota;c__Spirochaetia;o__JC444;f__Marispirochaetaceae;g__Marispirochaeta;s__Marispirochaeta aestuarii	NZ_MWQY01000002.1_119	NZ_MWQY01000002.1	129608..131245 (-1)	546	OTHER	0	FGGY_N (PF00370) + FGGY_C (PF02782)	putative glycerol kinase 5 [EC:2.7.1.30] (K19583)	-	-
RS_GCF_002087085.1	d__Bacteria;p__Spirochaetota;c__Spirochaetia;o__JC444;f__Marispirochaetaceae;g__Marispirochaeta;s__Marispirochaeta aestuarii	NZ_MWQY01000002.1_120	NZ_MWQY01000002.1	131309..132265 (1)	319	OTHER	0	DUF523 (PF04463) + DUF1722 (PF08349)	Na	-	-
RS_GCF_002087085.1	d__Bacteria;p__Spirochaetota;c__Spirochaetia;o__JC444;f__Marispirochaetaceae;g__Marispirochaeta;s__Marispirochaeta aestuarii	NZ_MWQY01000002.1_121	NZ_MWQY01000002.1	132278..132955 (-1)	226	OTHER	0	HD (PF01966)	uncharacterized protein (K06950)	-	-
RS_GCF_002087085.1	d__Bacteria;p__Spirochaetota;c__Spirochaetia;o__JC444;f__Marispirochaetaceae;g__Marispirochaeta;s__Marispirochaeta aestuarii	NZ_MWQY01000002.1_122	NZ_MWQY01000002.1	132946..133542 (-1)	199	OTHER	4	CbiQ (PF02361)	Na	-	-
RS_GCF_002087085.1	d__Bacteria;p__Spirochaetota;c__Spirochaetia;o__JC444;f__Marispirochaetaceae;g__Marispirochaeta;s__Marispirochaeta aestuarii	NZ_MWQY01000002.1_123	NZ_MWQY01000002.1	133529..134071 (-1)	181	OTHER	5	Hpre_diP_synt_I (PF07456)	heptaprenyl diphosphate synthase [EC:2.5.1.30] (K00805)	Hpre_diP_synt_I (PF07456)	EetB
RS_GCF_002087085.1	d__Bacteria;p__Spirochaetota;c__Spirochaetia;o__JC444;f__Marispirochaetaceae;g__Marispirochaeta;s__Marispirochaeta aestuarii	NZ_MWQY01000002.1_124	NZ_MWQY01000002.1	134055..134429 (-1)	125	OTHER	1	NusG_II (PF07009)	Na	NusG_II (PF07009)	EetA
RS_GCF_002087085.1	d__Bacteria;p__Spirochaetota;c__Spirochaetia;o__JC444;f__Marispirochaetaceae;g__Marispirochaeta;s__Marispirochaeta aestuarii	NZ_MWQY01000002.1_125	NZ_MWQY01000002.1	134462..135865 (-1)	468	OTHER	2	HAMP (PF00672) + HisKA (PF00512) + HATPase_c (PF02518)	two-component system, OmpR family, sensor histidine kinase BaeS [EC:2.7.13.3] (K07642)	-	-
RS_GCF_002087085.1	d__Bacteria;p__Spirochaetota;c__Spirochaetia;o__JC444;f__Marispirochaetaceae;g__Marispirochaeta;s__Marispirochaeta aestuarii	NZ_MWQY01000002.1_126	NZ_MWQY01000002.1	135855..136592 (-1)	246	OTHER	0	Response_reg (PF00072) + Trans_reg_C (PF00486)	two-component system, OmpR family, response regulator (K02483)	-	-
RS_GCF_002087085.1	d__Bacteria;p__Spirochaetota;c__Spirochaetia;o__JC444;f__Marispirochaetaceae;g__Marispirochaeta;s__Marispirochaeta aestuarii	NZ_MWQY01000002.1_127	NZ_MWQY01000002.1	136665..136925 (-1)	87	OTHER	0	HMA (PF00403)	periplasmic mercuric ion binding protein (K08364)	-	-
RS_GCF_002087085.1	d__Bacteria;p__Spirochaetota;c__Spirochaetia;o__JC444;f__Marispirochaetaceae;g__Marispirochaeta;s__Marispirochaeta aestuarii	NZ_MWQY01000002.1_128	NZ_MWQY01000002.1	137817..138938 (1)	374	OTHER	0	Peptidase_M29 (PF02073)	aminopeptidase [EC:3.4.11.-] (K19689)	-	-
RS_GCF_002087085.1	d__Bacteria;p__Spirochaetota;c__Spirochaetia;o__JC444;f__Marispirochaetaceae;g__Marispirochaeta;s__Marispirochaeta aestuarii	NZ_MWQY01000002.1_129	NZ_MWQY01000002.1	138965..139615 (1)	217	OTHER	0	DnaJ (PF00226) + YfiO (PF13525)	DnaJ homolog subfamily C member 3 (K09523)	-	-
RS_GCF_002087085.1	d__Bacteria;p__Spirochaetota;c__Spirochaetia;o__JC444;f__Marispirochaetaceae;g__Marispirochaeta;s__Marispirochaeta aestuarii	NZ_MWQY01000004.1_190	NZ_MWQY01000004.1	209907..211202 (1)	432	OTHER	11	DctM (PF06808)	C4-dicarboxylate transporter, DctM subunit (K11690)	-	-
RS_GCF_002087085.1	d__Bacteria;p__Spirochaetota;c__Spirochaetia;o__JC444;f__Marispirochaetaceae;g__Marispirochaeta;s__Marispirochaeta aestuarii	NZ_MWQY01000004.1_191	NZ_MWQY01000004.1	211740..212870 (1)	377	OTHER	0	GAF_2 (PF13185) + HisKA_2 (PF07568) + HATPase_c (PF02518)	c-di-GMP phosphodiesterase [EC:3.1.4.52] (K20962) + two-component system, NarL family, secretion system sensor histidine kinase SalK (K14988)	-	-
RS_GCF_002087085.1	d__Bacteria;p__Spirochaetota;c__Spirochaetia;o__JC444;f__Marispirochaetaceae;g__Marispirochaeta;s__Marispirochaeta aestuarii	NZ_MWQY01000004.1_192	NZ_MWQY01000004.1	213002..214927 (-1)	642	OTHER	0	Response_reg (PF00072) + PAS_8 (PF13188) + PAS (PF00989) + PAS_4 (PF08448) + PAS (PF00989)	two-component system, response regulator PdtaR (K22010) + two-component system, OmpR family, aerobic respiration control sensor histidine kinase ArcB [EC:2.7.13.3] (K07648) + diguanylate cyclase [EC:2.7.7.65] (K21084) + HTH-type transcriptional regulator, bacterioopsin transcriptional activator and related proteins (K06930)	-	-
RS_GCF_002087085.1	d__Bacteria;p__Spirochaetota;c__Spirochaetia;o__JC444;f__Marispirochaetaceae;g__Marispirochaeta;s__Marispirochaeta aestuarii	NZ_MWQY01000004.1_193	NZ_MWQY01000004.1	215000..215347 (-1)	116	OTHER	2	zinc_ribbon_2 (PF13240) + zinc_ribbon_2 (PF13240) + Pmp3 (PF01679)	membrane-associated protein TcaA (K21463) + membrane-associated protein TcaA (K21463)	-	-
RS_GCF_002087085.1	d__Bacteria;p__Spirochaetota;c__Spirochaetia;o__JC444;f__Marispirochaetaceae;g__Marispirochaeta;s__Marispirochaeta aestuarii	NZ_MWQY01000004.1_194	NZ_MWQY01000004.1	215433..216068 (-1)	212	OTHER	5	Na	Na	-	-
RS_GCF_002087085.1	d__Bacteria;p__Spirochaetota;c__Spirochaetia;o__JC444;f__Marispirochaetaceae;g__Marispirochaeta;s__Marispirochaeta aestuarii	NZ_MWQY01000004.1_195	NZ_MWQY01000004.1	216065..216613 (-1)	183	OTHER	4	Hpre_diP_synt_I (PF07456)	heptaprenyl diphosphate synthase [EC:2.5.1.30] (K00805)	Hpre_diP_synt_I (PF07456)	EetB
RS_GCF_002087085.1	d__Bacteria;p__Spirochaetota;c__Spirochaetia;o__JC444;f__Marispirochaetaceae;g__Marispirochaeta;s__Marispirochaeta aestuarii	NZ_MWQY01000004.1_196	NZ_MWQY01000004.1	216625..216963 (-1)	113	OTHER	1	NusG_II (PF07009)	Na	NusG_II (PF07009)	EetA
RS_GCF_002087085.1	d__Bacteria;p__Spirochaetota;c__Spirochaetia;o__JC444;f__Marispirochaetaceae;g__Marispirochaeta;s__Marispirochaeta aestuarii	NZ_MWQY01000004.1_197	NZ_MWQY01000004.1	217045..218817 (-1)	591	LIPO(Sec/SPII)	0	FMN_bind (PF04205) + FAD_binding_2 (PF00890)	urocanate reductase [EC:1.3.99.33] (K17363)	Fmn_Bind (pplA),FAD_binding_2 (PF00890)	-
RS_GCF_002087085.1	d__Bacteria;p__Spirochaetota;c__Spirochaetia;o__JC444;f__Marispirochaetaceae;g__Marispirochaeta;s__Marispirochaeta aestuarii	NZ_MWQY01000004.1_198	NZ_MWQY01000004.1	218936..219388 (-1)	151	OTHER	0	YiiD_C (PF09500)	Na	-	-
RS_GCF_005503445.1	d__Bacteria;p__Proteobacteria;c__Gammaproteobacteria;o__Burkholderiales;f__SCOH01;g__Chitinivorax;s__Chitinivorax sp005503445	NZ_SCOH01000005.1_72	NZ_SCOH01000005.1	83830..84321 (1)	164	OTHER	0	Na	Na	-	-
RS_GCF_005503445.1	d__Bacteria;p__Proteobacteria;c__Gammaproteobacteria;o__Burkholderiales;f__SCOH01;g__Chitinivorax;s__Chitinivorax sp005503445	NZ_SCOH01000005.1_73	NZ_SCOH01000005.1	84370..84714 (1)	115	OTHER	0	Na	Na	-	-
RS_GCF_005503445.1	d__Bacteria;p__Proteobacteria;c__Gammaproteobacteria;o__Burkholderiales;f__SCOH01;g__Chitinivorax;s__Chitinivorax sp005503445	NZ_SCOH01000005.1_74	NZ_SCOH01000005.1	84707..84844 (-1)	46	OTHER	0	Na	Na	-	-
RS_GCF_005503445.1	d__Bacteria;p__Proteobacteria;c__Gammaproteobacteria;o__Burkholderiales;f__SCOH01;g__Chitinivorax;s__Chitinivorax sp005503445	NZ_SCOH01000005.1_75	NZ_SCOH01000005.1	84844..85497 (-1)	218	OTHER	0	Flavoprotein (PF02441)	flavin prenyltransferase [EC:2.5.1.129] (K03186)	-	-
RS_GCF_005503445.1	d__Bacteria;p__Proteobacteria;c__Gammaproteobacteria;o__Burkholderiales;f__SCOH01;g__Chitinivorax;s__Chitinivorax sp005503445	NZ_SCOH01000005.1_76	NZ_SCOH01000005.1	85509..86012 (-1)	168	OTHER	0	Na	Na	-	-
RS_GCF_005503445.1	d__Bacteria;p__Proteobacteria;c__Gammaproteobacteria;o__Burkholderiales;f__SCOH01;g__Chitinivorax;s__Chitinivorax sp005503445	NZ_SCOH01000005.1_77	NZ_SCOH01000005.1	86009..86527 (-1)	173	TAT(Tat/SPI)	2	Hpre_diP_synt_I (PF07456)	heptaprenyl diphosphate synthase [EC:2.5.1.30] (K00805)	Hpre_diP_synt_I (PF07456)	EetB
RS_GCF_005503445.1	d__Bacteria;p__Proteobacteria;c__Gammaproteobacteria;o__Burkholderiales;f__SCOH01;g__Chitinivorax;s__Chitinivorax sp005503445	NZ_SCOH01000005.1_78	NZ_SCOH01000005.1	86508..86882 (-1)	125	LIPO(Sec/SPII)	1	NusG_II (PF07009)	Na	NusG_II (PF07009)	EetA
RS_GCF_005503445.1	d__Bacteria;p__Proteobacteria;c__Gammaproteobacteria;o__Burkholderiales;f__SCOH01;g__Chitinivorax;s__Chitinivorax sp005503445	NZ_SCOH01000005.1_79	NZ_SCOH01000005.1	86883..87719 (-1)	279	OTHER	0	ATP_bind_2 (PF03668)	RNase adapter protein RapZ (K06958)	-	-
RS_GCF_005503445.1	d__Bacteria;p__Proteobacteria;c__Gammaproteobacteria;o__Burkholderiales;f__SCOH01;g__Chitinivorax;s__Chitinivorax sp005503445	NZ_SCOH01000005.1_80	NZ_SCOH01000005.1	87983..88933 (-1)	317	OTHER	0	Hpr_kinase_N (PF02603) + Hpr_kinase_C (PF07475)	HPr kinase/phosphorylase [EC:2.7.11.- 2.7.4.-] (K06023)	-	-
RS_GCF_005503445.1	d__Bacteria;p__Proteobacteria;c__Gammaproteobacteria;o__Burkholderiales;f__SCOH01;g__Chitinivorax;s__Chitinivorax sp005503445	NZ_SCOH01000005.1_81	NZ_SCOH01000005.1	88920..89390 (-1)	157	OTHER	0	PTS_EIIA_2 (PF00359)	PTS system nitrogen regulatory IIA component [EC:2.7.1.-] (K02806)	-	-
RS_GCF_005503445.1	d__Bacteria;p__Proteobacteria;c__Gammaproteobacteria;o__Burkholderiales;f__SCOH01;g__Chitinivorax;s__Chitinivorax sp005503445	NZ_SCOH01000005.1_82	NZ_SCOH01000005.1	89590..89928 (-1)	113	OTHER	0	Ribosomal_S30AE (PF02482)	putative sigma-54 modulation protein (K05808)	-	-
RS_GCF_005503445.1	d__Bacteria;p__Proteobacteria;c__Gammaproteobacteria;o__Burkholderiales;f__SCOH01;g__Chitinivorax;s__Chitinivorax sp005503445	NZ_SCOH01000005.1_83	NZ_SCOH01000005.1	89948..91381 (-1)	478	OTHER	0	Sigma54_AID (PF00309) + Sigma54_CBD (PF04963) + Sigma54_DBD (PF04552)	RNA polymerase sigma-54 factor (K03092)	-	-
GB_GCA_004294855.1	d__Bacteria;p__Spirochaetota;c__Spirochaetia;o__Sphaerochaetales;f__Sphaerochaetaceae;g__Sphaerochaeta;s__Sphaerochaeta sp004294855	SHOI01000026.1_1	SHOI01000026.1	3..383 (1)	127	OTHER	1	NusG_II (PF07009)	Na	NusG_II (PF07009)	EetA
GB_GCA_004294855.1	d__Bacteria;p__Spirochaetota;c__Spirochaetia;o__Sphaerochaetales;f__Sphaerochaetaceae;g__Sphaerochaeta;s__Sphaerochaeta sp004294855	SHOI01000026.1_2	SHOI01000026.1	370..1479 (1)	370	OTHER	9	Hpre_diP_synt_I (PF07456)	heptaprenyl diphosphate synthase [EC:2.5.1.30] (K00805)	Hpre_diP_synt_I (PF07456)	EetB
GB_GCA_004294855.1	d__Bacteria;p__Spirochaetota;c__Spirochaetia;o__Sphaerochaetales;f__Sphaerochaetaceae;g__Sphaerochaeta;s__Sphaerochaeta sp004294855	SHOI01000026.1_3	SHOI01000026.1	1532..2338 (1)	269	OTHER	0	Hydrolase_3 (PF08282)	5-amino-6-(5-phospho-D-ribitylamino)uracil phosphatase [EC:3.1.3.104] (K21064)	-	-
GB_GCA_004294855.1	d__Bacteria;p__Spirochaetota;c__Spirochaetia;o__Sphaerochaetales;f__Sphaerochaetaceae;g__Sphaerochaeta;s__Sphaerochaeta sp004294855	SHOI01000026.1_4	SHOI01000026.1	2333..2806 (-1)	158	OTHER	0	Fer4 (PF00037) + Fer4_6 (PF12837)	electron transport protein HydN (K05796)	-	-
GB_GCA_004294855.1	d__Bacteria;p__Spirochaetota;c__Spirochaetia;o__Sphaerochaetales;f__Sphaerochaetaceae;g__Sphaerochaeta;s__Sphaerochaeta sp004294855	SHOI01000026.1_5	SHOI01000026.1	2803..3252 (-1)	150	OTHER	0	Na	transcriptional regulator (K07743)	-	-
GB_GCA_004294855.1	d__Bacteria;p__Spirochaetota;c__Spirochaetia;o__Sphaerochaetales;f__Sphaerochaetaceae;g__Sphaerochaeta;s__Sphaerochaeta sp004294855	SHOI01000026.1_6	SHOI01000026.1	3463..3717 (1)	85	OTHER	0	HTH_3 (PF01381)	XRE family transcriptional regulator, master regulator for biofilm formation (K19449)	-	-
GB_GCA_004294855.1	d__Bacteria;p__Spirochaetota;c__Spirochaetia;o__Sphaerochaetales;f__Sphaerochaetaceae;g__Sphaerochaeta;s__Sphaerochaeta sp004294855	SHOI01000026.1_7	SHOI01000026.1	3651..5330 (-1)	560	OTHER	0	TPP_enzyme_N (PF02776) + TPP_enzyme_M (PF00205) + TPP_enzyme_C (PF02775)	acetolactate synthase I/II/III large subunit [EC:2.2.1.6] (K01652)	-	-
GB_GCA_004553545.1	d__Bacteria;p__Firmicutes_A;c__Clostridia;o__Oscillospirales;f__Oscillospiraceae;g__Dysosmobacter;s__Dysosmobacter sp004553545	SFLD01000021.1_14	SFLD01000021.1	14155..15705 (1)	517	OTHER	0	HSP70 (PF00012)	molecular chaperone DnaK (K04043)	-	-
GB_GCA_004553545.1	d__Bacteria;p__Firmicutes_A;c__Clostridia;o__Oscillospirales;f__Oscillospiraceae;g__Dysosmobacter;s__Dysosmobacter sp004553545	SFLD01000021.1_15	SFLD01000021.1	15720..17312 (1)	531	OTHER	0	Na	Na	-	-
GB_GCA_004553545.1	d__Bacteria;p__Firmicutes_A;c__Clostridia;o__Oscillospirales;f__Oscillospiraceae;g__Dysosmobacter;s__Dysosmobacter sp004553545	SFLD01000021.1_16	SFLD01000021.1	17702..18727 (-1)	342	OTHER	0	MreB_Mbl (PF06723)	rod shape-determining protein MreB and related proteins (K03569)	-	-
GB_GCA_004553545.1	d__Bacteria;p__Firmicutes_A;c__Clostridia;o__Oscillospirales;f__Oscillospiraceae;g__Dysosmobacter;s__Dysosmobacter sp004553545	SFLD01000021.1_17	SFLD01000021.1	18888..19157 (-1)	90	OTHER	1	Na	Na	-	-
GB_GCA_004553545.1	d__Bacteria;p__Firmicutes_A;c__Clostridia;o__Oscillospirales;f__Oscillospiraceae;g__Dysosmobacter;s__Dysosmobacter sp004553545	SFLD01000021.1_18	SFLD01000021.1	19290..20567 (-1)	426	OTHER	0	AAA (PF00004) + AAA_lid_6 (PF17866)	stage V sporulation protein K (K06413)	-	-
GB_GCA_004553545.1	d__Bacteria;p__Firmicutes_A;c__Clostridia;o__Oscillospirales;f__Oscillospiraceae;g__Dysosmobacter;s__Dysosmobacter sp004553545	SFLD01000021.1_19	SFLD01000021.1	20564..21079 (-1)	172	OTHER	4	Hpre_diP_synt_I (PF07456)	heptaprenyl diphosphate synthase [EC:2.5.1.30] (K00805)	Hpre_diP_synt_I (PF07456)	EetB
GB_GCA_004553545.1	d__Bacteria;p__Firmicutes_A;c__Clostridia;o__Oscillospirales;f__Oscillospiraceae;g__Dysosmobacter;s__Dysosmobacter sp004553545	SFLD01000021.1_20	SFLD01000021.1	21094..21522 (-1)	143	OTHER	1	NusG_II (PF07009)	Na	NusG_II (PF07009)	EetA
GB_GCA_004553545.1	d__Bacteria;p__Firmicutes_A;c__Clostridia;o__Oscillospirales;f__Oscillospiraceae;g__Dysosmobacter;s__Dysosmobacter sp004553545	SFLD01000021.1_21	SFLD01000021.1	21482..22582 (-1)	367	LIPO(Sec/SPII)	0	ApbE (PF02424)	FAD:protein FMN transferase [EC:2.7.1.180] (K03734)	ApbE (fmnB)	-
GB_GCA_004553545.1	d__Bacteria;p__Firmicutes_A;c__Clostridia;o__Oscillospirales;f__Oscillospiraceae;g__Dysosmobacter;s__Dysosmobacter sp004553545	SFLD01000021.1_22	SFLD01000021.1	22756..22989 (-1)	78	OTHER	0	Na	transposase, IS30 family (K07482)	-	-
GB_GCA_004553545.1	d__Bacteria;p__Firmicutes_A;c__Clostridia;o__Oscillospirales;f__Oscillospiraceae;g__Dysosmobacter;s__Dysosmobacter sp004553545	SFLD01000021.1_23	SFLD01000021.1	23900..25180 (-1)	427	OTHER	0	Phage_prot_Gp6 (PF05133)	Na	-	-
GB_GCA_004553545.1	d__Bacteria;p__Firmicutes_A;c__Clostridia;o__Oscillospirales;f__Oscillospiraceae;g__Dysosmobacter;s__Dysosmobacter sp004553545	SFLD01000021.1_24	SFLD01000021.1	25560..26225 (1)	222	OTHER	0	HMGL-like (PF00682)	homocitrate synthase NifV [EC:2.3.3.14] (K02594)	-	-
GB_GCA_004553545.1	d__Bacteria;p__Firmicutes_A;c__Clostridia;o__Oscillospirales;f__Oscillospiraceae;g__Dysosmobacter;s__Dysosmobacter sp004553545	SFLD01000021.1_25	SFLD01000021.1	26290..27306 (1)	339	LIPO(Sec/SPII)	0	DctP (PF03480)	TRAP-type transport system periplasmic protein (K21395)	-	-
RS_GCF_004340125.1	d__Bacteria;p__Firmicutes_A;c__Clostridia;o__Oscillospirales;f__Ruminococcaceae;g__Harryflintia;s__Harryflintia acetispora	NZ_SLUK01000002.1_267	NZ_SLUK01000002.1	282163..283113 (-1)	317	OTHER	0	ROK (PF00480)	glucokinase [EC:2.7.1.2] (K00845)	-	-
RS_GCF_004340125.1	d__Bacteria;p__Firmicutes_A;c__Clostridia;o__Oscillospirales;f__Ruminococcaceae;g__Harryflintia;s__Harryflintia acetispora	NZ_SLUK01000002.1_268	NZ_SLUK01000002.1	283135..283860 (-1)	242	OTHER	0	PHP_C (PF13263)	putative hydrolase (K04477)	-	-
RS_GCF_004340125.1	d__Bacteria;p__Firmicutes_A;c__Clostridia;o__Oscillospirales;f__Ruminococcaceae;g__Harryflintia;s__Harryflintia acetispora	NZ_SLUK01000002.1_269	NZ_SLUK01000002.1	283893..284855 (-1)	321	OTHER	0	Hpr_kinase_N (PF02603) + Hpr_kinase_C (PF07475)	HPr kinase/phosphorylase [EC:2.7.11.- 2.7.4.-] (K06023)	-	-
RS_GCF_004340125.1	d__Bacteria;p__Firmicutes_A;c__Clostridia;o__Oscillospirales;f__Ruminococcaceae;g__Harryflintia;s__Harryflintia acetispora	NZ_SLUK01000002.1_270	NZ_SLUK01000002.1	285131..286315 (1)	395	OTHER	0	Glyco_transf_4 (PF13439) + Glycos_transf_1 (PF00534)	1,2-diacylglycerol 3-alpha-glucosyltransferase [EC:2.4.1.337] (K19002)	-	-
RS_GCF_004340125.1	d__Bacteria;p__Firmicutes_A;c__Clostridia;o__Oscillospirales;f__Ruminococcaceae;g__Harryflintia;s__Harryflintia acetispora	NZ_SLUK01000002.1_271	NZ_SLUK01000002.1	286327..287709 (1)	461	OTHER	0	DAO (PF01266) + Amino_oxidase (PF01593)	uncharacterized protein (K07137)	-	-
RS_GCF_004340125.1	d__Bacteria;p__Firmicutes_A;c__Clostridia;o__Oscillospirales;f__Ruminococcaceae;g__Harryflintia;s__Harryflintia acetispora	NZ_SLUK01000002.1_272	NZ_SLUK01000002.1	287768..288562 (-1)	265	SP(Sec/SPI)	1	FeS (PF04060) + Fer4 (PF00037) + Fer4 (PF00037) + Fer4 (PF00037)	Na+-translocating ferredoxin:NAD+ oxidoreductase subunit B [EC:7.2.1.2] (K03616) + Na+-translocating ferredoxin:NAD+ oxidoreductase subunit B [EC:7.2.1.2] (K03616)	K03616 (Na+-translocating ferredoxin:NAD+ oxidoreductase subunit B [EC:7.2.1.2])	Rnf
RS_GCF_004340125.1	d__Bacteria;p__Firmicutes_A;c__Clostridia;o__Oscillospirales;f__Ruminococcaceae;g__Harryflintia;s__Harryflintia acetispora	NZ_SLUK01000002.1_273	NZ_SLUK01000002.1	288578..289168 (-1)	197	OTHER	6	Rnf-Nqr (PF02508)	Na+-translocating ferredoxin:NAD+ oxidoreductase subunit A (K03617)	-	-
RS_GCF_004340125.1	d__Bacteria;p__Firmicutes_A;c__Clostridia;o__Oscillospirales;f__Ruminococcaceae;g__Harryflintia;s__Harryflintia acetispora	NZ_SLUK01000002.1_274	NZ_SLUK01000002.1	289165..289839 (-1)	225	OTHER	6	Rnf-Nqr (PF02508)	Na+-translocating ferredoxin:NAD+ oxidoreductase subunit E (K03613)	-	-
RS_GCF_004340125.1	d__Bacteria;p__Firmicutes_A;c__Clostridia;o__Oscillospirales;f__Ruminococcaceae;g__Harryflintia;s__Harryflintia acetispora	NZ_SLUK01000002.1_275	NZ_SLUK01000002.1	289847..290362 (-1)	172	SP(Sec/SPI)	1	FMN_bind (PF04205)	Na+-translocating ferredoxin:NAD+ oxidoreductase subunit G (K03612)	Fmn_Bind (pplA)	Rnf
RS_GCF_004340125.1	d__Bacteria;p__Firmicutes_A;c__Clostridia;o__Oscillospirales;f__Ruminococcaceae;g__Harryflintia;s__Harryflintia acetispora	NZ_SLUK01000002.1_276	NZ_SLUK01000002.1	290359..291333 (-1)	325	OTHER	8	NQR2_RnfD_RnfE (PF03116)	Na+-translocating ferredoxin:NAD+ oxidoreductase subunit D [EC:7.2.1.2] (K03614)	-	-
RS_GCF_004340125.1	d__Bacteria;p__Firmicutes_A;c__Clostridia;o__Oscillospirales;f__Ruminococcaceae;g__Harryflintia;s__Harryflintia acetispora	NZ_SLUK01000002.1_277	NZ_SLUK01000002.1	291337..292662 (-1)	442	OTHER	0	RnfC_N (PF13375) + Complex1_51K (PF01512) + SLBB (PF10531) + Fer4 (PF00037) + Fer4_2 (PF12797)	Na+-translocating ferredoxin:NAD+ oxidoreductase subunit C [EC:7.2.1.2] (K03615)	-	-
RS_GCF_004340125.1	d__Bacteria;p__Firmicutes_A;c__Clostridia;o__Oscillospirales;f__Ruminococcaceae;g__Harryflintia;s__Harryflintia acetispora	NZ_SLUK01000002.1_278	NZ_SLUK01000002.1	292685..293224 (-1)	180	OTHER	4	Hpre_diP_synt_I (PF07456)	heptaprenyl diphosphate synthase [EC:2.5.1.30] (K00805)	Hpre_diP_synt_I (PF07456)	EetB
RS_GCF_004340125.1	d__Bacteria;p__Firmicutes_A;c__Clostridia;o__Oscillospirales;f__Ruminococcaceae;g__Harryflintia;s__Harryflintia acetispora	NZ_SLUK01000002.1_279	NZ_SLUK01000002.1	293221..294291 (-1)	357	OTHER	1	ApbE (PF02424)	FAD:protein FMN transferase [EC:2.7.1.180] (K03734)	-	-
RS_GCF_004340125.1	d__Bacteria;p__Firmicutes_A;c__Clostridia;o__Oscillospirales;f__Ruminococcaceae;g__Harryflintia;s__Harryflintia acetispora	NZ_SLUK01000002.1_280	NZ_SLUK01000002.1	294444..294863 (-1)	140	OTHER	0	zf-ribbon_3 (PF13248) + zf-ribbon_3 (PF13248)	Na	-	-
RS_GCF_004340125.1	d__Bacteria;p__Firmicutes_A;c__Clostridia;o__Oscillospirales;f__Ruminococcaceae;g__Harryflintia;s__Harryflintia acetispora	NZ_SLUK01000002.1_281	NZ_SLUK01000002.1	294911..295468 (-1)	186	OTHER	0	EFP_N (PF08207) + EFP (PF01132) + Elong-fact-P_C (PF09285)	elongation factor P (K02356)	-	-
RS_GCF_004340125.1	d__Bacteria;p__Firmicutes_A;c__Clostridia;o__Oscillospirales;f__Ruminococcaceae;g__Harryflintia;s__Harryflintia acetispora	NZ_SLUK01000002.1_282	NZ_SLUK01000002.1	295564..296634 (-1)	357	OTHER	0	Creatinase_N (PF01321) + Peptidase_M24 (PF00557)	Xaa-Pro dipeptidase [EC:3.4.13.9] (K01271)	-	-
RS_GCF_004340125.1	d__Bacteria;p__Firmicutes_A;c__Clostridia;o__Oscillospirales;f__Ruminococcaceae;g__Harryflintia;s__Harryflintia acetispora	NZ_SLUK01000002.1_283	NZ_SLUK01000002.1	296689..297123 (-1)	145	OTHER	0	DHquinase_II (PF01220)	3-dehydroquinate dehydratase II [EC:4.2.1.10] (K03786)	-	-
GB_GCA_001983455.1	d__Bacteria;p__Firmicutes_A;c__Clostridia;o__Lachnospirales;f__Cellulosilyticaceae;g__Epulopiscium_A;s__Epulopiscium_A sp001983455	LJDB01000057.1_1	LJDB01000057.1	1151..2482 (1)	444	LIPO(Sec/SPII)	0	FMN_bind (PF04205)	murein lipoprotein (K06078) + Na+-translocating ferredoxin:NAD+ oxidoreductase subunit G (K03612)	Fmn_Bind (pplA)	-
GB_GCA_001983455.1	d__Bacteria;p__Firmicutes_A;c__Clostridia;o__Lachnospirales;f__Cellulosilyticaceae;g__Epulopiscium_A;s__Epulopiscium_A sp001983455	LJDB01000057.1_2	LJDB01000057.1	2528..3565 (-1)	346	LIPO(Sec/SPII)	0	ApbE (PF02424)	FAD:protein FMN transferase [EC:2.7.1.180] (K03734)	ApbE (fmnB)	-
GB_GCA_001983455.1	d__Bacteria;p__Firmicutes_A;c__Clostridia;o__Lachnospirales;f__Cellulosilyticaceae;g__Epulopiscium_A;s__Epulopiscium_A sp001983455	LJDB01000057.1_3	LJDB01000057.1	3630..3983 (1)	118	SP(Sec/SPI)	1	NusG_II (PF07009)	Na	NusG_II (PF07009)	EetA
GB_GCA_001983455.1	d__Bacteria;p__Firmicutes_A;c__Clostridia;o__Lachnospirales;f__Cellulosilyticaceae;g__Epulopiscium_A;s__Epulopiscium_A sp001983455	LJDB01000057.1_4	LJDB01000057.1	4021..4509 (1)	163	OTHER	4	Hpre_diP_synt_I (PF07456)	heptaprenyl diphosphate synthase [EC:2.5.1.30] (K00805)	Hpre_diP_synt_I (PF07456)	EetB
GB_GCA_001983455.1	d__Bacteria;p__Firmicutes_A;c__Clostridia;o__Lachnospirales;f__Cellulosilyticaceae;g__Epulopiscium_A;s__Epulopiscium_A sp001983455	LJDB01000057.1_5	LJDB01000057.1	4699..5907 (-1)	403	SP(Sec/SPI)	1	Na	heterogeneous nuclear ribonucleoprotein A1/A3 (K12741)	-	-
GB_GCA_001983455.1	d__Bacteria;p__Firmicutes_A;c__Clostridia;o__Lachnospirales;f__Cellulosilyticaceae;g__Epulopiscium_A;s__Epulopiscium_A sp001983455	LJDB01000057.1_6	LJDB01000057.1	6118..7335 (1)	406	SP(Sec/SPI)	1	SH3_3 (PF08239) + VanY (PF02557) + Peptidase_M15 (PF01427)	zinc D-Ala-D-Ala dipeptidase [EC:3.4.13.22] (K08641)	-	-
GB_GCA_001983455.1	d__Bacteria;p__Firmicutes_A;c__Clostridia;o__Lachnospirales;f__Cellulosilyticaceae;g__Epulopiscium_A;s__Epulopiscium_A sp001983455	LJDB01000057.1_7	LJDB01000057.1	7365..7625 (1)	87	SP(Sec/SPI)	0	Na	Na	-	-
GB_GCA_001983455.1	d__Bacteria;p__Firmicutes_A;c__Clostridia;o__Lachnospirales;f__Cellulosilyticaceae;g__Epulopiscium_A;s__Epulopiscium_A sp001983455	LJDB01000057.1_8	LJDB01000057.1	7683..8486 (1)	268	OTHER	0	VanY (PF02557) + Peptidase_M15 (PF01427)	zinc D-Ala-D-Ala dipeptidase [EC:3.4.13.22] (K08641)	-	-
GB_GCA_001983455.1	d__Bacteria;p__Firmicutes_A;c__Clostridia;o__Lachnospirales;f__Cellulosilyticaceae;g__Epulopiscium_A;s__Epulopiscium_A sp001983455	LJDB01000057.1_9	LJDB01000057.1	8658..9959 (1)	434	LIPO(Sec/SPII)	0	SBP_bac_1 (PF01547)	multiple sugar transport system substrate-binding protein (K02027)	-	-
RS_GCF_000981585.1	d__Bacteria;p__Firmicutes;c__Bacilli;o__Paenibacillales;f__Paenibacillaceae;g__Paenibacillus;s__Paenibacillus riograndensis	NZ_LN831776.1_585	NZ_LN831776.1	684326..684850 (-1)	175	OTHER	0	Na	Na	-	-
RS_GCF_000981585.1	d__Bacteria;p__Firmicutes;c__Bacilli;o__Paenibacillales;f__Paenibacillaceae;g__Paenibacillus;s__Paenibacillus riograndensis	NZ_LN831776.1_586	NZ_LN831776.1	684850..685800 (-1)	317	OTHER	11	Na	TATA element modulatory factor (K20286) + protein crumbs (K16681)	-	-
RS_GCF_000981585.1	d__Bacteria;p__Firmicutes;c__Bacilli;o__Paenibacillales;f__Paenibacillaceae;g__Paenibacillus;s__Paenibacillus riograndensis	NZ_LN831776.1_587	NZ_LN831776.1	686622..687614 (1)	331	OTHER	1	Abhydrolase_1 (PF00561) + Hydrolase_4 (PF12146)	uncharacterized protein (K06889)	-	-
RS_GCF_000981585.1	d__Bacteria;p__Firmicutes;c__Bacilli;o__Paenibacillales;f__Paenibacillaceae;g__Paenibacillus;s__Paenibacillus riograndensis	NZ_LN831776.1_588	NZ_LN831776.1	688142..689674 (1)	511	OTHER	5	HAMP (PF00672) + HD (PF01966)	putative two-component system response regulator (K07814)	-	-
RS_GCF_000981585.1	d__Bacteria;p__Firmicutes;c__Bacilli;o__Paenibacillales;f__Paenibacillaceae;g__Paenibacillus;s__Paenibacillus riograndensis	NZ_LN831776.1_589	NZ_LN831776.1	689682..689828 (1)	49	OTHER	1	Na	Na	-	-
RS_GCF_000981585.1	d__Bacteria;p__Firmicutes;c__Bacilli;o__Paenibacillales;f__Paenibacillaceae;g__Paenibacillus;s__Paenibacillus riograndensis	NZ_LN831776.1_590	NZ_LN831776.1	689895..690287 (1)	131	SP(Sec/SPI)	1	NusG_II (PF07009)	Na	NusG_II (PF07009)	EetA
RS_GCF_000981585.1	d__Bacteria;p__Firmicutes;c__Bacilli;o__Paenibacillales;f__Paenibacillaceae;g__Paenibacillus;s__Paenibacillus riograndensis	NZ_LN831776.1_591	NZ_LN831776.1	690271..690822 (1)	184	OTHER	5	Hpre_diP_synt_I (PF07456)	heptaprenyl diphosphate synthase [EC:2.5.1.30] (K00805)	Hpre_diP_synt_I (PF07456)	EetB
RS_GCF_000981585.1	d__Bacteria;p__Firmicutes;c__Bacilli;o__Paenibacillales;f__Paenibacillaceae;g__Paenibacillus;s__Paenibacillus riograndensis	NZ_LN831776.1_592	NZ_LN831776.1	690852..691721 (1)	290	OTHER	0	ABC_tran (PF00005)	energy-coupling factor transport system ATP-binding protein [EC:3.6.3.-] (K16786)	-	-
RS_GCF_000981585.1	d__Bacteria;p__Firmicutes;c__Bacilli;o__Paenibacillales;f__Paenibacillaceae;g__Paenibacillus;s__Paenibacillus riograndensis	NZ_LN831776.1_593	NZ_LN831776.1	691697..692596 (1)	300	OTHER	0	ABC_tran (PF00005)	energy-coupling factor transport system ATP-binding protein [EC:3.6.3.-] (K16787)	-	-
RS_GCF_000981585.1	d__Bacteria;p__Firmicutes;c__Bacilli;o__Paenibacillales;f__Paenibacillaceae;g__Paenibacillus;s__Paenibacillus riograndensis	NZ_LN831776.1_594	NZ_LN831776.1	692589..693380 (1)	264	OTHER	4	CbiQ (PF02361)	energy-coupling factor transport system permease protein (K16785)	-	-
RS_GCF_000981585.1	d__Bacteria;p__Firmicutes;c__Bacilli;o__Paenibacillales;f__Paenibacillaceae;g__Paenibacillus;s__Paenibacillus riograndensis	NZ_LN831776.1_595	NZ_LN831776.1	693401..695326 (1)	642	OTHER	0	Peptidase_U32 (PF01136) + Peptidase_U32 (PF01136)	putative protease [EC:3.4.-.-] (K08303)	-	-
RS_GCF_000981585.1	d__Bacteria;p__Firmicutes;c__Bacilli;o__Paenibacillales;f__Paenibacillaceae;g__Paenibacillus;s__Paenibacillus riograndensis	NZ_LN831776.1_596	NZ_LN831776.1	695433..696734 (1)	434	OTHER	0	Aminotran_3 (PF00202)	4-aminobutyrate aminotransferase [EC:2.6.1.19] (K00823)	-	-
RS_GCF_000981585.1	d__Bacteria;p__Firmicutes;c__Bacilli;o__Paenibacillales;f__Paenibacillaceae;g__Paenibacillus;s__Paenibacillus riograndensis	NZ_LN831776.1_597	NZ_LN831776.1	696736..697617 (1)	294	OTHER	7	UbiA (PF01040)	4-hydroxybenzoate polyprenyltransferase [EC:2.5.1.39] (K03179)	-	-
RS_GCF_000981585.1	d__Bacteria;p__Firmicutes;c__Bacilli;o__Paenibacillales;f__Paenibacillaceae;g__Paenibacillus;s__Paenibacillus riograndensis	NZ_LN831776.1_598	NZ_LN831776.1	698285..699265 (-1)	327	OTHER	0	polyprenyl_synt (PF00348)	octaprenyl-diphosphate synthase [EC:2.5.1.90] (K02523)	-	-
RS_GCF_000981585.1	d__Bacteria;p__Firmicutes;c__Bacilli;o__Paenibacillales;f__Paenibacillaceae;g__Paenibacillus;s__Paenibacillus riograndensis	NZ_LN831776.1_599	NZ_LN831776.1	699284..699733 (-1)	150	OTHER	0	Na	Na	-	-
RS_GCF_000981585.1	d__Bacteria;p__Firmicutes;c__Bacilli;o__Paenibacillales;f__Paenibacillaceae;g__Paenibacillus;s__Paenibacillus riograndensis	NZ_LN831776.1_600	NZ_LN831776.1	700007..701887 (-1)	627	OTHER	2	Pyr_redox_2 (PF07992) + DoxX (PF07681)	NADH dehydrogenase [EC:1.6.99.3] (K03885)	K03885 (NADH dehydrogenase [EC:1.6.99.3])	EET
RS_GCF_000981585.1	d__Bacteria;p__Firmicutes;c__Bacilli;o__Paenibacillales;f__Paenibacillaceae;g__Paenibacillus;s__Paenibacillus riograndensis	NZ_LN831776.1_601	NZ_LN831776.1	701936..702850 (-1)	305	LIPO(Sec/SPII)	0	FMN_bind (PF04205) + FMN_bind (PF04205)	sex pheromone cAD1 (K20379)	Fmn_Bind (pplA)	EET
RS_GCF_000981585.1	d__Bacteria;p__Firmicutes;c__Bacilli;o__Paenibacillales;f__Paenibacillaceae;g__Paenibacillus;s__Paenibacillus riograndensis	NZ_LN831776.1_602	NZ_LN831776.1	703314..703517 (1)	68	OTHER	0	CsbD (PF05532)	Na	-	-
RS_GCF_000981585.1	d__Bacteria;p__Firmicutes;c__Bacilli;o__Paenibacillales;f__Paenibacillaceae;g__Paenibacillus;s__Paenibacillus riograndensis	NZ_LN831776.1_603	NZ_LN831776.1	703554..703841 (1)	96	OTHER	0	Na	Na	-	-
RS_GCF_000981585.1	d__Bacteria;p__Firmicutes;c__Bacilli;o__Paenibacillales;f__Paenibacillaceae;g__Paenibacillus;s__Paenibacillus riograndensis	NZ_LN831776.1_604	NZ_LN831776.1	704236..705633 (1)	466	OTHER	6	HisKA (PF00512) + HATPase_c (PF02518)	diguanylate cyclase [EC:2.7.7.65] (K18967) + two-component system, NarL family, capsular synthesis sensor histidine kinase RcsC [EC:2.7.13.3] (K07677)	-	-
RS_GCF_000981585.1	d__Bacteria;p__Firmicutes;c__Bacilli;o__Paenibacillales;f__Paenibacillaceae;g__Paenibacillus;s__Paenibacillus riograndensis	NZ_LN831776.1_605	NZ_LN831776.1	705754..707025 (1)	424	OTHER	12	Sugar_tr (PF00083) + MFS_1 (PF07690)	MFS transporter, ACS family, glucarate transporter (K03535) + MFS transporter, DHA1 family, multidrug resistance protein (K08153)	-	-
RS_GCF_000981585.1	d__Bacteria;p__Firmicutes;c__Bacilli;o__Paenibacillales;f__Paenibacillaceae;g__Paenibacillus;s__Paenibacillus riograndensis	NZ_LN831776.1_606	NZ_LN831776.1	707076..707738 (1)	221	OTHER	0	NAD_binding_10 (PF13460)	oxidoreductase [EC:1.1.1.-] (K17290)	-	-
GB_GCA_002842345.1	d__Bacteria;p__Proteobacteria;c__Gammaproteobacteria;o__Burkholderiales;f__Rhodocyclaceae;g__Azonexus;s__Azonexus sp002842345	PHCU01000053.1_8	PHCU01000053.1	5896..6810 (1)	305	OTHER	0	Lactamase_B (PF00753)	hydroxyacylglutathione hydrolase [EC:3.1.2.6] (K01069)	-	-
GB_GCA_002842345.1	d__Bacteria;p__Proteobacteria;c__Gammaproteobacteria;o__Burkholderiales;f__Rhodocyclaceae;g__Azonexus;s__Azonexus sp002842345	PHCU01000053.1_9	PHCU01000053.1	6883..7464 (1)	194	OTHER	0	DJ-1_PfpI (PF01965)	D-lactate dehydratase [EC:4.2.1.130] (K18881)	-	-
GB_GCA_002842345.1	d__Bacteria;p__Proteobacteria;c__Gammaproteobacteria;o__Burkholderiales;f__Rhodocyclaceae;g__Azonexus;s__Azonexus sp002842345	PHCU01000053.1_10	PHCU01000053.1	7506..7814 (1)	103	OTHER	0	RHH_4 (PF13467)	Na	-	-
GB_GCA_002842345.1	d__Bacteria;p__Proteobacteria;c__Gammaproteobacteria;o__Burkholderiales;f__Rhodocyclaceae;g__Azonexus;s__Azonexus sp002842345	PHCU01000053.1_11	PHCU01000053.1	7818..8993 (-1)	392	OTHER	0	Peptidase_M20 (PF01546)	hippurate hydrolase [EC:3.5.1.32] (K01451)	-	-
GB_GCA_002842345.1	d__Bacteria;p__Proteobacteria;c__Gammaproteobacteria;o__Burkholderiales;f__Rhodocyclaceae;g__Azonexus;s__Azonexus sp002842345	PHCU01000053.1_12	PHCU01000053.1	9189..10046 (1)	286	OTHER	0	ATP_bind_2 (PF03668)	RNase adapter protein RapZ (K06958)	-	-
GB_GCA_002842345.1	d__Bacteria;p__Proteobacteria;c__Gammaproteobacteria;o__Burkholderiales;f__Rhodocyclaceae;g__Azonexus;s__Azonexus sp002842345	PHCU01000053.1_13	PHCU01000053.1	10043..10420 (1)	126	OTHER	1	NusG_II (PF07009)	Na	NusG_II (PF07009)	EetA
GB_GCA_002842345.1	d__Bacteria;p__Proteobacteria;c__Gammaproteobacteria;o__Burkholderiales;f__Rhodocyclaceae;g__Azonexus;s__Azonexus sp002842345	PHCU01000053.1_14	PHCU01000053.1	10401..10952 (1)	184	OTHER	5	Hpre_diP_synt_I (PF07456)	heptaprenyl diphosphate synthase [EC:2.5.1.30] (K00805)	Hpre_diP_synt_I (PF07456)	EetB
GB_GCA_002842345.1	d__Bacteria;p__Proteobacteria;c__Gammaproteobacteria;o__Burkholderiales;f__Rhodocyclaceae;g__Azonexus;s__Azonexus sp002842345	PHCU01000053.1_15	PHCU01000053.1	10925..11530 (1)	202	OTHER	0	Flavoprotein (PF02441)	flavin prenyltransferase [EC:2.5.1.129] (K03186)	-	-
GB_GCA_002842345.1	d__Bacteria;p__Proteobacteria;c__Gammaproteobacteria;o__Burkholderiales;f__Rhodocyclaceae;g__Azonexus;s__Azonexus sp002842345	PHCU01000053.1_16	PHCU01000053.1	11527..12162 (1)	212	OTHER	0	LON_substr_bdg (PF02190)	uncharacterized protein (K07157)	-	-
GB_GCA_002842345.1	d__Bacteria;p__Proteobacteria;c__Gammaproteobacteria;o__Burkholderiales;f__Rhodocyclaceae;g__Azonexus;s__Azonexus sp002842345	PHCU01000053.1_17	PHCU01000053.1	12190..12630 (-1)	147	OTHER	0	CBS (PF00571) + CBS (PF00571)	CBS domain-containing protein (K07182)	-	-
GB_GCA_002842345.1	d__Bacteria;p__Proteobacteria;c__Gammaproteobacteria;o__Burkholderiales;f__Rhodocyclaceae;g__Azonexus;s__Azonexus sp002842345	PHCU01000053.1_18	PHCU01000053.1	12729..13013 (-1)	95	OTHER	0	GIY-YIG (PF01541)	putative endonuclease (K07461)	-	-
GB_GCA_002842345.1	d__Bacteria;p__Proteobacteria;c__Gammaproteobacteria;o__Burkholderiales;f__Rhodocyclaceae;g__Azonexus;s__Azonexus sp002842345	PHCU01000053.1_19	PHCU01000053.1	13010..13495 (-1)	162	OTHER	0	Nuc_deoxyrib_tr (PF05014)	nucleoside deoxyribosyltransferase [EC:2.4.2.6] (K08728)	-	-
GB_GCA_900315065.1	d__Bacteria;p__Firmicutes;c__Bacilli;o__Erysipelotrichales;f__Erysipelotrichaceae;g__Bulleidia;s__Bulleidia sp900315065	OMXQ01000006.1_3	OMXQ01000006.1	2359..3600 (1)	414	OTHER	0	Shikimate_dh_N (PF08501) + 2-Hacid_dh_C (PF02826) + SKI (PF01202)	shikimate dehydrogenase [EC:1.1.1.25] (K00014)	-	-
GB_GCA_900315065.1	d__Bacteria;p__Firmicutes;c__Bacilli;o__Erysipelotrichales;f__Erysipelotrichaceae;g__Bulleidia;s__Bulleidia sp900315065	OMXQ01000006.1_4	OMXQ01000006.1	3604..4620 (1)	339	OTHER	0	DAHP_snth_FXD (PF18152) + DAHP_synth_1 (PF00793)	3-deoxy-7-phosphoheptulonate synthase [EC:2.5.1.54] (K03856)	-	-
GB_GCA_900315065.1	d__Bacteria;p__Firmicutes;c__Bacilli;o__Erysipelotrichales;f__Erysipelotrichaceae;g__Bulleidia;s__Bulleidia sp900315065	OMXQ01000006.1_5	OMXQ01000006.1	4620..5888 (1)	423	OTHER	0	EPSP_synthase (PF00275)	3-phosphoshikimate 1-carboxyvinyltransferase [EC:2.5.1.19] (K00800)	-	-
GB_GCA_900315065.1	d__Bacteria;p__Firmicutes;c__Bacilli;o__Erysipelotrichales;f__Erysipelotrichaceae;g__Bulleidia;s__Bulleidia sp900315065	OMXQ01000006.1_6	OMXQ01000006.1	5885..6730 (1)	282	SP(Sec/SPI)	0	PDH (PF02153)	prephenate dehydrogenase [EC:1.3.1.12] (K04517)	-	-
GB_GCA_900315065.1	d__Bacteria;p__Firmicutes;c__Bacilli;o__Erysipelotrichales;f__Erysipelotrichaceae;g__Bulleidia;s__Bulleidia sp900315065	OMXQ01000006.1_7	OMXQ01000006.1	6727..7164 (1)	146	OTHER	0	DHquinase_II (PF01220)	3-dehydroquinate dehydratase II [EC:4.2.1.10] (K03786)	-	-
GB_GCA_900315065.1	d__Bacteria;p__Firmicutes;c__Bacilli;o__Erysipelotrichales;f__Erysipelotrichaceae;g__Bulleidia;s__Bulleidia sp900315065	OMXQ01000006.1_8	OMXQ01000006.1	7208..7657 (1)	150	SP(Sec/SPI)	1	NusG_II (PF07009)	Na	NusG_II (PF07009)	EetA
GB_GCA_900315065.1	d__Bacteria;p__Firmicutes;c__Bacilli;o__Erysipelotrichales;f__Erysipelotrichaceae;g__Bulleidia;s__Bulleidia sp900315065	OMXQ01000006.1_9	OMXQ01000006.1	7654..8166 (1)	171	OTHER	4	Hpre_diP_synt_I (PF07456)	heptaprenyl diphosphate synthase [EC:2.5.1.30] (K00805)	Hpre_diP_synt_I (PF07456)	EetB
GB_GCA_900315065.1	d__Bacteria;p__Firmicutes;c__Bacilli;o__Erysipelotrichales;f__Erysipelotrichaceae;g__Bulleidia;s__Bulleidia sp900315065	OMXQ01000006.1_10	OMXQ01000006.1	8295..9635 (1)	447	SP(Sec/SPI)	10	MatE (PF01554) + MatE (PF01554)	multidrug resistance protein, MATE family (K03327)	-	-
GB_GCA_900315065.1	d__Bacteria;p__Firmicutes;c__Bacilli;o__Erysipelotrichales;f__Erysipelotrichaceae;g__Bulleidia;s__Bulleidia sp900315065	OMXQ01000006.1_11	OMXQ01000006.1	9797..10750 (1)	318	OTHER	0	PfkB (PF00294)	ribokinase [EC:2.7.1.15] (K00852)	-	-
GB_GCA_900315065.1	d__Bacteria;p__Firmicutes;c__Bacilli;o__Erysipelotrichales;f__Erysipelotrichaceae;g__Bulleidia;s__Bulleidia sp900315065	OMXQ01000006.1_12	OMXQ01000006.1	10791..12767 (1)	659	OTHER	0	Gal_mutarotas_2 (PF13802) + Glyco_hydro_31 (PF01055)	sulfoquinovosidase [EC:3.2.1.199] (K15922)	-	-
GB_GCA_900315065.1	d__Bacteria;p__Firmicutes;c__Bacilli;o__Erysipelotrichales;f__Erysipelotrichaceae;g__Bulleidia;s__Bulleidia sp900315065	OMXQ01000006.1_13	OMXQ01000006.1	12757..14232 (1)	492	OTHER	11	MFS_2 (PF13347)	oligogalacturonide transporter (K16210)	-	-
GB_GCA_900315065.1	d__Bacteria;p__Firmicutes;c__Bacilli;o__Erysipelotrichales;f__Erysipelotrichaceae;g__Bulleidia;s__Bulleidia sp900315065	OMXQ01000006.1_14	OMXQ01000006.1	14234..15097 (1)	288	OTHER	0	NAD_binding_2 (PF03446) + NAD_binding_11 (PF14833)	3-hydroxyisobutyrate dehydrogenase [EC:1.1.1.31] (K00020)	-	-
RS_GCF_001190925.1	d__Bacteria;p__Proteobacteria;c__Gammaproteobacteria;o__Burkholderiales;f__Rhodocyclaceae;g__Aromatoleum;s__Aromatoleum sp001190925	NZ_CP011072.1_430	NZ_CP011072.1	523110..524033 (1)	308	OTHER	0	HMGL-like (PF00682)	hydroxymethylglutaryl-CoA lyase [EC:4.1.3.4] (K01640)	-	-
RS_GCF_001190925.1	d__Bacteria;p__Proteobacteria;c__Gammaproteobacteria;o__Burkholderiales;f__Rhodocyclaceae;g__Aromatoleum;s__Aromatoleum sp001190925	NZ_CP011072.1_431	NZ_CP011072.1	524126..524329 (1)	68	OTHER	0	DUF1289 (PF06945)	uncharacterized protein (K06938)	-	-
RS_GCF_001190925.1	d__Bacteria;p__Proteobacteria;c__Gammaproteobacteria;o__Burkholderiales;f__Rhodocyclaceae;g__Aromatoleum;s__Aromatoleum sp001190925	NZ_CP011072.1_432	NZ_CP011072.1	524326..524508 (1)	61	LIPO(Sec/SPII)	0	DUF1289 (PF06945)	uncharacterized protein (K06938)	-	-
RS_GCF_001190925.1	d__Bacteria;p__Proteobacteria;c__Gammaproteobacteria;o__Burkholderiales;f__Rhodocyclaceae;g__Aromatoleum;s__Aromatoleum sp001190925	NZ_CP011072.1_433	NZ_CP011072.1	524505..525425 (1)	307	OTHER	0	Lactamase_B (PF00753)	hydroxyacylglutathione hydrolase [EC:3.1.2.6] (K01069)	-	-
RS_GCF_001190925.1	d__Bacteria;p__Proteobacteria;c__Gammaproteobacteria;o__Burkholderiales;f__Rhodocyclaceae;g__Aromatoleum;s__Aromatoleum sp001190925	NZ_CP011072.1_434	NZ_CP011072.1	525515..526393 (1)	293	OTHER	0	ATP_bind_2 (PF03668)	RNase adapter protein RapZ (K06958)	-	-
RS_GCF_001190925.1	d__Bacteria;p__Proteobacteria;c__Gammaproteobacteria;o__Burkholderiales;f__Rhodocyclaceae;g__Aromatoleum;s__Aromatoleum sp001190925	NZ_CP011072.1_435	NZ_CP011072.1	526390..526779 (1)	130	OTHER	1	NusG_II (PF07009)	Na	NusG_II (PF07009)	EetA
RS_GCF_001190925.1	d__Bacteria;p__Proteobacteria;c__Gammaproteobacteria;o__Burkholderiales;f__Rhodocyclaceae;g__Aromatoleum;s__Aromatoleum sp001190925	NZ_CP011072.1_436	NZ_CP011072.1	526760..527287 (1)	176	OTHER	4	Hpre_diP_synt_I (PF07456)	heptaprenyl diphosphate synthase [EC:2.5.1.30] (K00805)	Hpre_diP_synt_I (PF07456)	EetB
RS_GCF_001190925.1	d__Bacteria;p__Proteobacteria;c__Gammaproteobacteria;o__Burkholderiales;f__Rhodocyclaceae;g__Aromatoleum;s__Aromatoleum sp001190925	NZ_CP011072.1_437	NZ_CP011072.1	527342..527923 (1)	194	OTHER	0	CMD (PF02627)	sestrin 2 (K20394)	-	-
RS_GCF_001190925.1	d__Bacteria;p__Proteobacteria;c__Gammaproteobacteria;o__Burkholderiales;f__Rhodocyclaceae;g__Aromatoleum;s__Aromatoleum sp001190925	NZ_CP011072.1_438	NZ_CP011072.1	527946..528509 (-1)	188	OTHER	0	RuvC (PF02075)	crossover junction endodeoxyribonuclease RuvC [EC:3.1.22.4] (K01159)	-	-
RS_GCF_001190925.1	d__Bacteria;p__Proteobacteria;c__Gammaproteobacteria;o__Burkholderiales;f__Rhodocyclaceae;g__Aromatoleum;s__Aromatoleum sp001190925	NZ_CP011072.1_439	NZ_CP011072.1	528664..530481 (1)	606	SP(Sec/SPI)	0	Lipase_GDSL (PF00657) + Autotransporter (PF03797)	outer membrane lipase/esterase (K12686)	-	-
RS_GCF_001190925.1	d__Bacteria;p__Proteobacteria;c__Gammaproteobacteria;o__Burkholderiales;f__Rhodocyclaceae;g__Aromatoleum;s__Aromatoleum sp001190925	NZ_CP011072.1_440	NZ_CP011072.1	530506..530991 (-1)	162	SP(Sec/SPI)	1	Na	Na	-	-
RS_GCF_001190925.1	d__Bacteria;p__Proteobacteria;c__Gammaproteobacteria;o__Burkholderiales;f__Rhodocyclaceae;g__Aromatoleum;s__Aromatoleum sp001190925	NZ_CP011072.1_441	NZ_CP011072.1	531259..532179 (1)	307	SP(Sec/SPI)	1	Na	Na	-	-
GB_GCA_004557805.1	d__Bacteria;p__Firmicutes_A;c__Clostridia_A;o__Christensenellales;f__CAG-74;g__SFFS01;s__SFFS01 sp004557805	SFFS01000008.1_49	SFFS01000008.1	46743..48020 (1)	426	SP(Sec/SPI)	1	YPEB (PF14620) + YPEB (PF14620) + PepSY (PF03413)	spore germination protein (K06313) + spore germination protein (K06313)	-	-
GB_GCA_004557805.1	d__Bacteria;p__Firmicutes_A;c__Clostridia_A;o__Christensenellales;f__CAG-74;g__SFFS01;s__SFFS01 sp004557805	SFFS01000008.1_50	SFFS01000008.1	48115..49269 (1)	385	SP(Sec/SPI)	1	Trypsin_2 (PF13365) + PDZ_2 (PF13180)	serine protease Do [EC:3.4.21.107] (K04771)	-	-
GB_GCA_004557805.1	d__Bacteria;p__Firmicutes_A;c__Clostridia_A;o__Christensenellales;f__CAG-74;g__SFFS01;s__SFFS01 sp004557805	SFFS01000008.1_51	SFFS01000008.1	49453..49995 (1)	181	LIPO(Sec/SPII)	4	Na	Na	-	-
GB_GCA_004557805.1	d__Bacteria;p__Firmicutes_A;c__Clostridia_A;o__Christensenellales;f__CAG-74;g__SFFS01;s__SFFS01 sp004557805	SFFS01000008.1_52	SFFS01000008.1	50357..51436 (-1)	360	LIPO(Sec/SPII)	1	ApbE (PF02424)	FAD:protein FMN transferase [EC:2.7.1.180] (K03734)	ApbE (fmnB)	-
GB_GCA_004557805.1	d__Bacteria;p__Firmicutes_A;c__Clostridia_A;o__Christensenellales;f__CAG-74;g__SFFS01;s__SFFS01 sp004557805	SFFS01000008.1_53	SFFS01000008.1	51540..51950 (-1)	137	OTHER	0	DUF2992 (PF11208)	Na	-	-
GB_GCA_004557805.1	d__Bacteria;p__Firmicutes_A;c__Clostridia_A;o__Christensenellales;f__CAG-74;g__SFFS01;s__SFFS01 sp004557805	SFFS01000008.1_54	SFFS01000008.1	52257..52973 (1)	239	LIPO(Sec/SPII)	1	NusG_II (PF07009)	Na	NusG_II (PF07009)	EetA
GB_GCA_004557805.1	d__Bacteria;p__Firmicutes_A;c__Clostridia_A;o__Christensenellales;f__CAG-74;g__SFFS01;s__SFFS01 sp004557805	SFFS01000008.1_55	SFFS01000008.1	52957..53481 (1)	175	OTHER	5	Hpre_diP_synt_I (PF07456)	heptaprenyl diphosphate synthase [EC:2.5.1.30] (K00805)	Hpre_diP_synt_I (PF07456)	EetB
RS_GCF_900104335.1	d__Bacteria;p__Firmicutes_A;c__Clostridia;o__Lachnospirales;f__Lachnospiraceae;g__Pseudobutyrivibrio;s__Pseudobutyrivibrio sp900104335	NZ_FMXT01000002.1_10	NZ_FMXT01000002.1	13374..13940 (-1)	189	OTHER	6	Mntp (PF02659)	manganese efflux pump family protein (K23242)	-	-
RS_GCF_900104335.1	d__Bacteria;p__Firmicutes_A;c__Clostridia;o__Lachnospirales;f__Lachnospiraceae;g__Pseudobutyrivibrio;s__Pseudobutyrivibrio sp900104335	NZ_FMXT01000002.1_11	NZ_FMXT01000002.1	14108..14677 (-1)	190	OTHER	0	TetR_N (PF00440) + TetR_C_8 (PF14278)	TetR/AcrR family transcriptional regulator, ethionamide resistance regulator (K21961)	-	-
RS_GCF_900104335.1	d__Bacteria;p__Firmicutes_A;c__Clostridia;o__Lachnospirales;f__Lachnospiraceae;g__Pseudobutyrivibrio;s__Pseudobutyrivibrio sp900104335	NZ_FMXT01000002.1_12	NZ_FMXT01000002.1	14687..14932 (-1)	82	OTHER	0	Na	Na	-	-
RS_GCF_900104335.1	d__Bacteria;p__Firmicutes_A;c__Clostridia;o__Lachnospirales;f__Lachnospiraceae;g__Pseudobutyrivibrio;s__Pseudobutyrivibrio sp900104335	NZ_FMXT01000002.1_13	NZ_FMXT01000002.1	14955..15524 (-1)	190	OTHER	5	DUF308 (PF03729) + DUF308 (PF03729)	membrane protein HdeD (K21908)	-	-
RS_GCF_900104335.1	d__Bacteria;p__Firmicutes_A;c__Clostridia;o__Lachnospirales;f__Lachnospiraceae;g__Pseudobutyrivibrio;s__Pseudobutyrivibrio sp900104335	NZ_FMXT01000002.1_14	NZ_FMXT01000002.1	15645..16532 (-1)	296	OTHER	0	DegV (PF02645)	uncharacterized protein (K07030)	-	-
RS_GCF_900104335.1	d__Bacteria;p__Firmicutes_A;c__Clostridia;o__Lachnospirales;f__Lachnospiraceae;g__Pseudobutyrivibrio;s__Pseudobutyrivibrio sp900104335	NZ_FMXT01000002.1_15	NZ_FMXT01000002.1	16595..17095 (-1)	167	OTHER	5	Hpre_diP_synt_I (PF07456)	heptaprenyl diphosphate synthase [EC:2.5.1.30] (K00805)	Hpre_diP_synt_I (PF07456)	EetB
RS_GCF_900104335.1	d__Bacteria;p__Firmicutes_A;c__Clostridia;o__Lachnospirales;f__Lachnospiraceae;g__Pseudobutyrivibrio;s__Pseudobutyrivibrio sp900104335	NZ_FMXT01000002.1_16	NZ_FMXT01000002.1	17119..17496 (-1)	126	OTHER	1	NusG_II (PF07009)	Na	NusG_II (PF07009)	EetA
RS_GCF_900104335.1	d__Bacteria;p__Firmicutes_A;c__Clostridia;o__Lachnospirales;f__Lachnospiraceae;g__Pseudobutyrivibrio;s__Pseudobutyrivibrio sp900104335	NZ_FMXT01000002.1_17	NZ_FMXT01000002.1	17499..18575 (-1)	359	LIPO(Sec/SPII)	0	ApbE (PF02424)	FAD:protein FMN transferase [EC:2.7.1.180] (K03734)	ApbE (fmnB)	MsrQ-like
RS_GCF_900104335.1	d__Bacteria;p__Firmicutes_A;c__Clostridia;o__Lachnospirales;f__Lachnospiraceae;g__Pseudobutyrivibrio;s__Pseudobutyrivibrio sp900104335	NZ_FMXT01000002.1_18	NZ_FMXT01000002.1	18580..19704 (-1)	375	OTHER	7	Ferric_reduct (PF01794) + FMN_bind (PF04205)	urocanate reductase [EC:1.3.99.33] (K17363)	Ferric_reduct (PF01794)	MsrQ-like
RS_GCF_900104335.1	d__Bacteria;p__Firmicutes_A;c__Clostridia;o__Lachnospirales;f__Lachnospiraceae;g__Pseudobutyrivibrio;s__Pseudobutyrivibrio sp900104335	NZ_FMXT01000002.1_19	NZ_FMXT01000002.1	19706..20863 (-1)	386	LIPO(Sec/SPII)	0	Na	Na	-	-
RS_GCF_900104335.1	d__Bacteria;p__Firmicutes_A;c__Clostridia;o__Lachnospirales;f__Lachnospiraceae;g__Pseudobutyrivibrio;s__Pseudobutyrivibrio sp900104335	NZ_FMXT01000002.1_20	NZ_FMXT01000002.1	21087..22607 (-1)	507	OTHER	0	Alpha-L-AF_C (PF06964)	alpha-L-arabinofuranosidase [EC:3.2.1.55] (K01209)	-	-
RS_GCF_900104335.1	d__Bacteria;p__Firmicutes_A;c__Clostridia;o__Lachnospirales;f__Lachnospiraceae;g__Pseudobutyrivibrio;s__Pseudobutyrivibrio sp900104335	NZ_FMXT01000002.1_21	NZ_FMXT01000002.1	22727..23596 (-1)	290	OTHER	6	BPD_transp_1 (PF00528)	arabinosaccharide transport system permease protein (K17236)	-	-
RS_GCF_900104335.1	d__Bacteria;p__Firmicutes_A;c__Clostridia;o__Lachnospirales;f__Lachnospiraceae;g__Pseudobutyrivibrio;s__Pseudobutyrivibrio sp900104335	NZ_FMXT01000002.1_22	NZ_FMXT01000002.1	23598..24569 (-1)	324	OTHER	6	BPD_transp_1 (PF00528)	arabinosaccharide transport system permease protein (K17235)	-	-
RS_GCF_900104335.1	d__Bacteria;p__Firmicutes_A;c__Clostridia;o__Lachnospirales;f__Lachnospiraceae;g__Pseudobutyrivibrio;s__Pseudobutyrivibrio sp900104335	NZ_FMXT01000002.1_23	NZ_FMXT01000002.1	24582..26006 (-1)	475	LIPO(Sec/SPII)	0	SBP_bac_1 (PF01547)	arabinosaccharide transport system substrate-binding protein (K17234)	-	-
GB_GCA_002395065.1	d__Bacteria;p__Firmicutes;c__Bacilli;o__RFN20;f__CAG-826;g__UBA3207;s__UBA3207 sp002395065	DGVS01000003.1_1	DGVS01000003.1	863..1447 (1)	195	OTHER	4	CDP-OH_P_transf (PF01066)	cardiolipin synthase (CMP-forming) [EC:2.7.8.41] (K08744)	-	-
GB_GCA_002395065.1	d__Bacteria;p__Firmicutes;c__Bacilli;o__RFN20;f__CAG-826;g__UBA3207;s__UBA3207 sp002395065	DGVS01000003.1_2	DGVS01000003.1	1440..1676 (1)	79	OTHER	2	Na	CD47 antigen (Rh-related antigen, integrin-associated signal transducer) (K06266)	-	-
GB_GCA_002395065.1	d__Bacteria;p__Firmicutes;c__Bacilli;o__RFN20;f__CAG-826;g__UBA3207;s__UBA3207 sp002395065	DGVS01000003.1_3	DGVS01000003.1	1738..2514 (1)	259	OTHER	7	Zip (PF02535)	zinc transporter, ZIP family (K07238)	-	-
GB_GCA_002395065.1	d__Bacteria;p__Firmicutes;c__Bacilli;o__RFN20;f__CAG-826;g__UBA3207;s__UBA3207 sp002395065	DGVS01000003.1_4	DGVS01000003.1	2566..3102 (-1)	179	OTHER	5	Hpre_diP_synt_I (PF07456)	heptaprenyl diphosphate synthase [EC:2.5.1.30] (K00805)	Hpre_diP_synt_I (PF07456)	EetB
GB_GCA_002395065.1	d__Bacteria;p__Firmicutes;c__Bacilli;o__RFN20;f__CAG-826;g__UBA3207;s__UBA3207 sp002395065	DGVS01000003.1_5	DGVS01000003.1	3102..3476 (-1)	125	OTHER	1	NusG_II (PF07009)	toluene monooxygenase system ferredoxin subunit (K15762)	NusG_II (PF07009)	EetA
GB_GCA_002395065.1	d__Bacteria;p__Firmicutes;c__Bacilli;o__RFN20;f__CAG-826;g__UBA3207;s__UBA3207 sp002395065	DGVS01000003.1_6	DGVS01000003.1	3476..4429 (-1)	318	LIPO(Sec/SPII)	0	ApbE (PF02424)	FAD:protein FMN transferase [EC:2.7.1.180] (K03734)	ApbE (fmnB)	Rnf
GB_GCA_002395065.1	d__Bacteria;p__Firmicutes;c__Bacilli;o__RFN20;f__CAG-826;g__UBA3207;s__UBA3207 sp002395065	DGVS01000003.1_7	DGVS01000003.1	4430..4747 (-1)	106	SP(Sec/SPI)	1	FeS (PF04060)	Na+-translocating ferredoxin:NAD+ oxidoreductase subunit B [EC:7.2.1.2] (K03616)	K03616 (Na+-translocating ferredoxin:NAD+ oxidoreductase subunit B [EC:7.2.1.2])	Rnf
GB_GCA_002395065.1	d__Bacteria;p__Firmicutes;c__Bacilli;o__RFN20;f__CAG-826;g__UBA3207;s__UBA3207 sp002395065	DGVS01000003.1_8	DGVS01000003.1	4751..4972 (-1)	74	OTHER	1	ECSCR (PF15820)	protein spitz (K20229)	-	-
GB_GCA_002395065.1	d__Bacteria;p__Firmicutes;c__Bacilli;o__RFN20;f__CAG-826;g__UBA3207;s__UBA3207 sp002395065	DGVS01000003.1_9	DGVS01000003.1	4969..5568 (-1)	200	OTHER	6	Rnf-Nqr (PF02508)	Na+-translocating ferredoxin:NAD+ oxidoreductase subunit A (K03617)	-	-
GB_GCA_002395065.1	d__Bacteria;p__Firmicutes;c__Bacilli;o__RFN20;f__CAG-826;g__UBA3207;s__UBA3207 sp002395065	DGVS01000003.1_10	DGVS01000003.1	5568..6305 (-1)	246	OTHER	6	Rnf-Nqr (PF02508)	Na+-translocating ferredoxin:NAD+ oxidoreductase subunit E (K03613)	-	-
GB_GCA_002395065.1	d__Bacteria;p__Firmicutes;c__Bacilli;o__RFN20;f__CAG-826;g__UBA3207;s__UBA3207 sp002395065	DGVS01000003.1_11	DGVS01000003.1	6307..6834 (-1)	176	SP(Sec/SPI)	1	Na	Na+-translocating ferredoxin:NAD+ oxidoreductase subunit G (K03612)	-	-
GB_GCA_002395065.1	d__Bacteria;p__Firmicutes;c__Bacilli;o__RFN20;f__CAG-826;g__UBA3207;s__UBA3207 sp002395065	DGVS01000003.1_12	DGVS01000003.1	6827..7930 (-1)	368	OTHER	11	NQR2_RnfD_RnfE (PF03116)	Na+-translocating ferredoxin:NAD+ oxidoreductase subunit D [EC:7.2.1.2] (K03614)	-	-
RS_GCF_000526995.1	d__Bacteria;p__Firmicutes_A;c__Clostridia;o__Lachnospirales;f__Lachnospiraceae;g__Lacrimispora;s__Lacrimispora indolis	NZ_AZUI01000001.1_4378	NZ_AZUI01000001.1	4892177..4893169 (1)	331	OTHER	0	Peptidase_M19 (PF01244)	membrane dipeptidase [EC:3.4.13.19] (K01273)	-	-
RS_GCF_000526995.1	d__Bacteria;p__Firmicutes_A;c__Clostridia;o__Lachnospirales;f__Lachnospiraceae;g__Lacrimispora;s__Lacrimispora indolis	NZ_AZUI01000001.1_4379	NZ_AZUI01000001.1	4893274..4894929 (1)	552	OTHER	8	Na_Pi_cotrans (PF02690) + Na_Pi_cotrans (PF02690) + PhoU (PF01895) + PhoU (PF01895)	phosphate:Na+ symporter (K03324)	-	-
RS_GCF_000526995.1	d__Bacteria;p__Firmicutes_A;c__Clostridia;o__Lachnospirales;f__Lachnospiraceae;g__Lacrimispora;s__Lacrimispora indolis	NZ_AZUI01000001.1_4380	NZ_AZUI01000001.1	4894963..4895652 (1)	230	OTHER	0	Response_reg (PF00072) + Trans_reg_C (PF00486)	two-component system, OmpR family, alkaline phosphatase synthesis response regulator PhoP (K07658)	-	-
RS_GCF_000526995.1	d__Bacteria;p__Firmicutes_A;c__Clostridia;o__Lachnospirales;f__Lachnospiraceae;g__Lacrimispora;s__Lacrimispora indolis	NZ_AZUI01000001.1_4381	NZ_AZUI01000001.1	4895661..4897100 (1)	480	OTHER	2	sCache_like (PF16736) + HisKA (PF00512) + HATPase_c (PF02518)	two-component system, OmpR family, sensor histidine kinase ResE [EC:2.7.13.3] (K07651) + two-component system, OmpR family, sensor histidine kinase VicK [EC:2.7.13.3] (K07652)	-	-
RS_GCF_000526995.1	d__Bacteria;p__Firmicutes_A;c__Clostridia;o__Lachnospirales;f__Lachnospiraceae;g__Lacrimispora;s__Lacrimispora indolis	NZ_AZUI01000001.1_4382	NZ_AZUI01000001.1	4897135..4898022 (1)	296	OTHER	0	DegV (PF02645)	uncharacterized protein (K07030)	-	-
RS_GCF_000526995.1	d__Bacteria;p__Firmicutes_A;c__Clostridia;o__Lachnospirales;f__Lachnospiraceae;g__Lacrimispora;s__Lacrimispora indolis	NZ_AZUI01000001.1_4383	NZ_AZUI01000001.1	4898161..4898676 (1)	172	OTHER	5	Hpre_diP_synt_I (PF07456)	heptaprenyl diphosphate synthase [EC:2.5.1.30] (K00805)	Hpre_diP_synt_I (PF07456)	EetB
RS_GCF_000526995.1	d__Bacteria;p__Firmicutes_A;c__Clostridia;o__Lachnospirales;f__Lachnospiraceae;g__Lacrimispora;s__Lacrimispora indolis	NZ_AZUI01000001.1_4384	NZ_AZUI01000001.1	4898767..4900284 (1)	506	OTHER	0	GalP_UDP_transf (PF01087) + GalP_UDP_tr_C (PF02744)	UDPglucose--hexose-1-phosphate uridylyltransferase [EC:2.7.7.12] (K00965)	-	-
RS_GCF_000526995.1	d__Bacteria;p__Firmicutes_A;c__Clostridia;o__Lachnospirales;f__Lachnospiraceae;g__Lacrimispora;s__Lacrimispora indolis	NZ_AZUI01000001.1_4385	NZ_AZUI01000001.1	4900433..4901296 (1)	288	OTHER	5	YitT_membrane (PF02588) + DUF2179 (PF10035)	uncharacterized protein (K07149)	-	-
RS_GCF_000526995.1	d__Bacteria;p__Firmicutes_A;c__Clostridia;o__Lachnospirales;f__Lachnospiraceae;g__Lacrimispora;s__Lacrimispora indolis	NZ_AZUI01000001.1_4386	NZ_AZUI01000001.1	4901508..4902545 (1)	346	LIPO(Sec/SPII)	0	ABC_sub_bind (PF04392)	putative ABC transport system substrate-binding protein (K01989)	-	-
RS_GCF_000526995.1	d__Bacteria;p__Firmicutes_A;c__Clostridia;o__Lachnospirales;f__Lachnospiraceae;g__Lacrimispora;s__Lacrimispora indolis	NZ_AZUI01000001.1_4387	NZ_AZUI01000001.1	4902796..4903710 (1)	305	OTHER	8	BPD_transp_2 (PF02653)	putative ABC transport system permease protein (K05832)	-	-
RS_GCF_000526995.1	d__Bacteria;p__Firmicutes_A;c__Clostridia;o__Lachnospirales;f__Lachnospiraceae;g__Lacrimispora;s__Lacrimispora indolis	NZ_AZUI01000001.1_4388	NZ_AZUI01000001.1	4903714..4904511 (1)	266	OTHER	0	ABC_tran (PF00005)	putative ABC transport system ATP-binding protein (K05833)	-	-
RS_GCF_000526995.1	d__Bacteria;p__Firmicutes_A;c__Clostridia;o__Lachnospirales;f__Lachnospiraceae;g__Lacrimispora;s__Lacrimispora indolis	NZ_AZUI01000001.1_4900	NZ_AZUI01000001.1	5469267..5471510 (-1)	748	OTHER	0	DEAD (PF00270) + Helicase_C (PF00271)	ATP-dependent helicase Lhr and Lhr-like helicase [EC:3.6.4.-] (K03724)	-	-
RS_GCF_000526995.1	d__Bacteria;p__Firmicutes_A;c__Clostridia;o__Lachnospirales;f__Lachnospiraceae;g__Lacrimispora;s__Lacrimispora indolis	NZ_AZUI01000001.1_4901	NZ_AZUI01000001.1	5471517..5472833 (-1)	439	OTHER	0	DUF2791 (PF10923)	osomolarity two-component system, sensor histidine kinase CHK1 [EC:2.7.13.3] (K19690)	-	-
RS_GCF_000526995.1	d__Bacteria;p__Firmicutes_A;c__Clostridia;o__Lachnospirales;f__Lachnospiraceae;g__Lacrimispora;s__Lacrimispora indolis	NZ_AZUI01000001.1_4902	NZ_AZUI01000001.1	5472838..5474532 (-1)	565	OTHER	0	TerB_N (PF13208) + TerB_C (PF15615)	Na	-	-
RS_GCF_000526995.1	d__Bacteria;p__Firmicutes_A;c__Clostridia;o__Lachnospirales;f__Lachnospiraceae;g__Lacrimispora;s__Lacrimispora indolis	NZ_AZUI01000001.1_4903	NZ_AZUI01000001.1	5475213..5476115 (-1)	301	SP(Sec/SPI)	1	Transglut_core (PF01841)	Na	-	-
RS_GCF_000526995.1	d__Bacteria;p__Firmicutes_A;c__Clostridia;o__Lachnospirales;f__Lachnospiraceae;g__Lacrimispora;s__Lacrimispora indolis	NZ_AZUI01000001.1_4904	NZ_AZUI01000001.1	5476112..5476234 (-1)	41	OTHER	0	Na	Na	-	-
RS_GCF_000526995.1	d__Bacteria;p__Firmicutes_A;c__Clostridia;o__Lachnospirales;f__Lachnospiraceae;g__Lacrimispora;s__Lacrimispora indolis	NZ_AZUI01000001.1_4905	NZ_AZUI01000001.1	5476259..5476711 (-1)	151	LIPO(Sec/SPII)	0	FMN_bind (PF04205)	sex pheromone cAD1 (K20379)	Fmn_Bind (pplA)	P19
RS_GCF_000526995.1	d__Bacteria;p__Firmicutes_A;c__Clostridia;o__Lachnospirales;f__Lachnospiraceae;g__Lacrimispora;s__Lacrimispora indolis	NZ_AZUI01000001.1_4906	NZ_AZUI01000001.1	5476723..5477415 (-1)	231	OTHER	0	ABC_tran (PF00005)	putative ABC transport system ATP-binding protein (K02003)	-	-
RS_GCF_000526995.1	d__Bacteria;p__Firmicutes_A;c__Clostridia;o__Lachnospirales;f__Lachnospiraceae;g__Lacrimispora;s__Lacrimispora indolis	NZ_AZUI01000001.1_4907	NZ_AZUI01000001.1	5477419..5478555 (-1)	379	OTHER	4	MacB_PCD (PF12704) + FtsX (PF02687)	lipoprotein-releasing system permease protein (K09808)	-	-
RS_GCF_000526995.1	d__Bacteria;p__Firmicutes_A;c__Clostridia;o__Lachnospirales;f__Lachnospiraceae;g__Lacrimispora;s__Lacrimispora indolis	NZ_AZUI01000001.1_4908	NZ_AZUI01000001.1	5478583..5479872 (-1)	430	SP(Sec/SPI)	4	MacB_PCD (PF12704) + FtsX (PF02687)	lipoprotein-releasing system permease protein (K09808)	-	-
RS_GCF_000526995.1	d__Bacteria;p__Firmicutes_A;c__Clostridia;o__Lachnospirales;f__Lachnospiraceae;g__Lacrimispora;s__Lacrimispora indolis	NZ_AZUI01000001.1_4909	NZ_AZUI01000001.1	5479886..5481133 (-1)	416	OTHER	8	DUF2318 (PF10080)	Na	-	-
RS_GCF_000526995.1	d__Bacteria;p__Firmicutes_A;c__Clostridia;o__Lachnospirales;f__Lachnospiraceae;g__Lacrimispora;s__Lacrimispora indolis	NZ_AZUI01000001.1_4910	NZ_AZUI01000001.1	5481237..5481890 (-1)	218	LIPO(Sec/SPII)	0	Iron_transport (PF10634)	periplasmic iron binding protein (K07230)	P19 (PF10634)	P19
RS_GCF_000526995.1	d__Bacteria;p__Firmicutes_A;c__Clostridia;o__Lachnospirales;f__Lachnospiraceae;g__Lacrimispora;s__Lacrimispora indolis	NZ_AZUI01000001.1_4911	NZ_AZUI01000001.1	5481992..5483449 (-1)	486	SP(Sec/SPI)	8	FTR1 (PF03239)	high-affinity iron transporter (K07243)	-	-
RS_GCF_000526995.1	d__Bacteria;p__Firmicutes_A;c__Clostridia;o__Lachnospirales;f__Lachnospiraceae;g__Lacrimispora;s__Lacrimispora indolis	NZ_AZUI01000001.1_4912	NZ_AZUI01000001.1	5483449..5484135 (-1)	229	OTHER	0	ABC_tran (PF00005)	putative ABC transport system ATP-binding protein (K02003)	-	-
RS_GCF_000526995.1	d__Bacteria;p__Firmicutes_A;c__Clostridia;o__Lachnospirales;f__Lachnospiraceae;g__Lacrimispora;s__Lacrimispora indolis	NZ_AZUI01000001.1_4913	NZ_AZUI01000001.1	5484132..5485340 (-1)	403	SP(Sec/SPI)	4	FtsX (PF02687)	putative ABC transport system permease protein (K02004)	-	-
RS_GCF_000526995.1	d__Bacteria;p__Firmicutes_A;c__Clostridia;o__Lachnospirales;f__Lachnospiraceae;g__Lacrimispora;s__Lacrimispora indolis	NZ_AZUI01000001.1_4914	NZ_AZUI01000001.1	5485342..5485755 (-1)	138	OTHER	4	DUF4418 (PF14387)	Na	-	-
RS_GCF_000526995.1	d__Bacteria;p__Firmicutes_A;c__Clostridia;o__Lachnospirales;f__Lachnospiraceae;g__Lacrimispora;s__Lacrimispora indolis	NZ_AZUI01000001.1_4915	NZ_AZUI01000001.1	5485730..5485963 (-1)	78	OTHER	0	Na	Na	-	-
RS_GCF_000526995.1	d__Bacteria;p__Firmicutes_A;c__Clostridia;o__Lachnospirales;f__Lachnospiraceae;g__Lacrimispora;s__Lacrimispora indolis	NZ_AZUI01000001.1_5045	NZ_AZUI01000001.1	5642361..5643392 (-1)	344	OTHER	0	PfkB (PF00294)	2-dehydro-3-deoxygluconokinase [EC:2.7.1.45] (K00874)	-	-
RS_GCF_000526995.1	d__Bacteria;p__Firmicutes_A;c__Clostridia;o__Lachnospirales;f__Lachnospiraceae;g__Lacrimispora;s__Lacrimispora indolis	NZ_AZUI01000001.1_5046	NZ_AZUI01000001.1	5643490..5644140 (-1)	217	OTHER	0	Aldolase (PF01081)	2-dehydro-3-deoxyphosphogluconate aldolase / (4S)-4-hydroxy-2-oxoglutarate aldolase [EC:4.1.2.14 4.1.3.42] (K01625)	-	-
RS_GCF_000526995.1	d__Bacteria;p__Firmicutes_A;c__Clostridia;o__Lachnospirales;f__Lachnospiraceae;g__Lacrimispora;s__Lacrimispora indolis	NZ_AZUI01000001.1_5047	NZ_AZUI01000001.1	5644248..5645009 (-1)	254	OTHER	0	HTH_IclR (PF09339) + IclR (PF01614)	IclR family transcriptional regulator, acetate operon repressor (K13641)	-	-
RS_GCF_000526995.1	d__Bacteria;p__Firmicutes_A;c__Clostridia;o__Lachnospirales;f__Lachnospiraceae;g__Lacrimispora;s__Lacrimispora indolis	NZ_AZUI01000001.1_5048	NZ_AZUI01000001.1	5645225..5646226 (1)	334	OTHER	0	LacI (PF00356) + Peripla_BP_1 (PF00532)	LacI family transcriptional regulator, asc operon repressor (K03487)	-	-
RS_GCF_000526995.1	d__Bacteria;p__Firmicutes_A;c__Clostridia;o__Lachnospirales;f__Lachnospiraceae;g__Lacrimispora;s__Lacrimispora indolis	NZ_AZUI01000001.1_5049	NZ_AZUI01000001.1	5646256..5647659 (1)	468	OTHER	0	UxaC (PF02614)	glucuronate isomerase [EC:5.3.1.12] (K01812)	-	-
RS_GCF_000526995.1	d__Bacteria;p__Firmicutes_A;c__Clostridia;o__Lachnospirales;f__Lachnospiraceae;g__Lacrimispora;s__Lacrimispora indolis	NZ_AZUI01000001.1_5050	NZ_AZUI01000001.1	5647872..5648660 (-1)	263	OTHER	1	FeS (PF04060) + Fer4 (PF00037) + Fer4 (PF00037) + Fer4 (PF00037) + Fer4 (PF00037)	Na+-translocating ferredoxin:NAD+ oxidoreductase subunit B [EC:7.2.1.2] (K03616) + 4Fe-4S ferredoxin (K11260)	K03616 (Na+-translocating ferredoxin:NAD+ oxidoreductase subunit B [EC:7.2.1.2])	Rnf
RS_GCF_000526995.1	d__Bacteria;p__Firmicutes_A;c__Clostridia;o__Lachnospirales;f__Lachnospiraceae;g__Lacrimispora;s__Lacrimispora indolis	NZ_AZUI01000001.1_5051	NZ_AZUI01000001.1	5648676..5649254 (-1)	193	OTHER	6	Rnf-Nqr (PF02508)	Na+-translocating ferredoxin:NAD+ oxidoreductase subunit A (K03617)	-	-
RS_GCF_000526995.1	d__Bacteria;p__Firmicutes_A;c__Clostridia;o__Lachnospirales;f__Lachnospiraceae;g__Lacrimispora;s__Lacrimispora indolis	NZ_AZUI01000001.1_5052	NZ_AZUI01000001.1	5649267..5650061 (-1)	265	OTHER	6	Rnf-Nqr (PF02508)	Na+-translocating ferredoxin:NAD+ oxidoreductase subunit E (K03613)	-	-
RS_GCF_000526995.1	d__Bacteria;p__Firmicutes_A;c__Clostridia;o__Lachnospirales;f__Lachnospiraceae;g__Lacrimispora;s__Lacrimispora indolis	NZ_AZUI01000001.1_5053	NZ_AZUI01000001.1	5650073..5650687 (-1)	205	SP(Sec/SPI)	1	FMN_bind (PF04205)	Na+-translocating ferredoxin:NAD+ oxidoreductase subunit G (K03612)	Fmn_Bind (pplA)	Rnf
RS_GCF_000526995.1	d__Bacteria;p__Firmicutes_A;c__Clostridia;o__Lachnospirales;f__Lachnospiraceae;g__Lacrimispora;s__Lacrimispora indolis	NZ_AZUI01000001.1_5054	NZ_AZUI01000001.1	5650689..5651612 (-1)	308	OTHER	8	NQR2_RnfD_RnfE (PF03116)	Na+-translocating ferredoxin:NAD+ oxidoreductase subunit D [EC:7.2.1.2] (K03614)	-	-
RS_GCF_000526995.1	d__Bacteria;p__Firmicutes_A;c__Clostridia;o__Lachnospirales;f__Lachnospiraceae;g__Lacrimispora;s__Lacrimispora indolis	NZ_AZUI01000001.1_5055	NZ_AZUI01000001.1	5651624..5652946 (-1)	441	OTHER	0	RnfC_N (PF13375) + Complex1_51K (PF01512) + SLBB (PF10531) + Fer4_10 (PF13237)	Na+-translocating ferredoxin:NAD+ oxidoreductase subunit C [EC:7.2.1.2] (K03615)	-	-
RS_GCF_000526995.1	d__Bacteria;p__Firmicutes_A;c__Clostridia;o__Lachnospirales;f__Lachnospiraceae;g__Lacrimispora;s__Lacrimispora indolis	NZ_AZUI01000001.1_5056	NZ_AZUI01000001.1	5653467..5655341 (-1)	625	OTHER	5	ABC_membrane (PF00664) + ABC_tran (PF00005)	ATP-binding cassette, subfamily B, bacterial (K06147)	-	-
RS_GCF_000526995.1	d__Bacteria;p__Firmicutes_A;c__Clostridia;o__Lachnospirales;f__Lachnospiraceae;g__Lacrimispora;s__Lacrimispora indolis	NZ_AZUI01000001.1_5057	NZ_AZUI01000001.1	5655338..5657077 (-1)	580	OTHER	6	ABC_membrane (PF00664) + ABC_tran (PF00005)	ATP-binding cassette, subfamily B, bacterial (K06147)	-	-
RS_GCF_000526995.1	d__Bacteria;p__Firmicutes_A;c__Clostridia;o__Lachnospirales;f__Lachnospiraceae;g__Lacrimispora;s__Lacrimispora indolis	NZ_AZUI01000001.1_5058	NZ_AZUI01000001.1	5657082..5657585 (-1)	168	OTHER	0	MarR (PF01047)	MarR family transcriptional regulator, repressor for mepA (K18909)	-	-
GB_GCA_003563755.1	d__Bacteria;p__Firmicutes_E;c__SLMV01;o__SLMV01;f__PUMD01;g__PWUB01;s__PWUB01 sp003563755	PWUB01000053.1_1	PWUB01000053.1	2..430 (1)	143	OTHER	0	Arg_repressor (PF01316) + Arg_repressor_C (PF02863)	transcriptional regulator of arginine metabolism (K03402)	-	-
GB_GCA_003563755.1	d__Bacteria;p__Firmicutes_E;c__SLMV01;o__SLMV01;f__PUMD01;g__PWUB01;s__PWUB01 sp003563755	PWUB01000053.1_2	PWUB01000053.1	406..942 (-1)	179	OTHER	5	Hpre_diP_synt_I (PF07456)	riboflavin transporter (K23675)	Hpre_diP_synt_I (PF07456)	EetB
GB_GCA_003563755.1	d__Bacteria;p__Firmicutes_E;c__SLMV01;o__SLMV01;f__PUMD01;g__PWUB01;s__PWUB01 sp003563755	PWUB01000053.1_3	PWUB01000053.1	1207..2535 (1)	443	OTHER	0	PGA_cap (PF09587)	gamma-polyglutamate biosynthesis protein CapA (K07282) + gamma-polyglutamate biosynthesis protein CapA (K07282)	-	-
GB_GCA_003563755.1	d__Bacteria;p__Firmicutes_E;c__SLMV01;o__SLMV01;f__PUMD01;g__PWUB01;s__PWUB01 sp003563755	PWUB01000053.1_4	PWUB01000053.1	2536..3129 (1)	198	OTHER	0	Pur_DNA_glyco (PF02245)	DNA-3-methyladenine glycosylase [EC:3.2.2.21] (K03652)	-	-
GB_GCA_003563755.1	d__Bacteria;p__Firmicutes_E;c__SLMV01;o__SLMV01;f__PUMD01;g__PWUB01;s__PWUB01 sp003563755	PWUB01000053.1_5	PWUB01000053.1	3137..3463 (1)	109	OTHER	0	Na	glucosamine kinase [EC:2.7.1.8] (K18676)	-	-
RS_GCF_001921825.1	d__Bacteria;p__Firmicutes;c__Bacilli;o__Lactobacillales;f__Streptococcaceae;g__Streptococcus;s__Streptococcus acidominimus	NZ_MSJL01000014.1_32	NZ_MSJL01000014.1	34389..35336 (-1)	316	OTHER	0	Methyltransf_5 (PF01795)	16S rRNA (cytosine1402-N4)-methyltransferase [EC:2.1.1.199] (K03438)	-	-
RS_GCF_001921825.1	d__Bacteria;p__Firmicutes;c__Bacilli;o__Lactobacillales;f__Streptococcaceae;g__Streptococcus;s__Streptococcus acidominimus	NZ_MSJL01000014.1_33	NZ_MSJL01000014.1	35885..36076 (-1)	64	OTHER	2	Na	Na	-	-
RS_GCF_001921825.1	d__Bacteria;p__Firmicutes;c__Bacilli;o__Lactobacillales;f__Streptococcaceae;g__Streptococcus;s__Streptococcus acidominimus	NZ_MSJL01000014.1_34	NZ_MSJL01000014.1	36073..36606 (-1)	178	SP(Sec/SPI)	1	Phospholip_A2_1 (PF00068)	secretory phospholipase A2 [EC:3.1.1.4] (K01047)	-	-
RS_GCF_001921825.1	d__Bacteria;p__Firmicutes;c__Bacilli;o__Lactobacillales;f__Streptococcaceae;g__Streptococcus;s__Streptococcus acidominimus	NZ_MSJL01000014.1_35	NZ_MSJL01000014.1	37108..37533 (1)	142	SP(Sec/SPI)	1	NusG_II (PF07009)	Na	NusG_II (PF07009)	-
RS_GCF_001921825.1	d__Bacteria;p__Firmicutes;c__Bacilli;o__Lactobacillales;f__Streptococcaceae;g__Streptococcus;s__Streptococcus acidominimus	NZ_MSJL01000014.1_36	NZ_MSJL01000014.1	38032..38994 (-1)	321	OTHER	9	UbiA (PF01040)	1,4-dihydroxy-2-naphthoate polyprenyltransferase [EC:2.5.1.74] (K02548)	-	-
RS_GCF_001921825.1	d__Bacteria;p__Firmicutes;c__Bacilli;o__Lactobacillales;f__Streptococcaceae;g__Streptococcus;s__Streptococcus acidominimus	NZ_MSJL01000014.1_37	NZ_MSJL01000014.1	38978..40036 (-1)	353	LIPO(Sec/SPII)	0	ApbE (PF02424)	FAD:protein FMN transferase [EC:2.7.1.180] (K03734)	ApbE (fmnB)	EET
RS_GCF_001921825.1	d__Bacteria;p__Firmicutes;c__Bacilli;o__Lactobacillales;f__Streptococcaceae;g__Streptococcus;s__Streptococcus acidominimus	NZ_MSJL01000014.1_38	NZ_MSJL01000014.1	40121..40639 (-1)	173	LIPO(Sec/SPII)	0	FMN_bind (PF04205)	sex pheromone cAD1 (K20379)	Fmn_Bind (pplA)	EET
RS_GCF_001921825.1	d__Bacteria;p__Firmicutes;c__Bacilli;o__Lactobacillales;f__Streptococcaceae;g__Streptococcus;s__Streptococcus acidominimus	NZ_MSJL01000014.1_39	NZ_MSJL01000014.1	40901..41893 (-1)	331	OTHER	0	polyprenyl_synt (PF00348)	octaprenyl-diphosphate synthase [EC:2.5.1.90] (K02523)	-	-
RS_GCF_001921825.1	d__Bacteria;p__Firmicutes;c__Bacilli;o__Lactobacillales;f__Streptococcaceae;g__Streptococcus;s__Streptococcus acidominimus	NZ_MSJL01000014.1_40	NZ_MSJL01000014.1	42161..44050 (-1)	630	OTHER	3	Pyr_redox_2 (PF07992) + DoxX (PF07681)	NADH dehydrogenase [EC:1.6.99.3] (K03885)	K03885 (NADH dehydrogenase [EC:1.6.99.3])	EET
RS_GCF_001921825.1	d__Bacteria;p__Firmicutes;c__Bacilli;o__Lactobacillales;f__Streptococcaceae;g__Streptococcus;s__Streptococcus acidominimus	NZ_MSJL01000014.1_41	NZ_MSJL01000014.1	44217..44804 (1)	196	OTHER	5	Hpre_diP_synt_I (PF07456)	heptaprenyl diphosphate synthase [EC:2.5.1.30] (K00805)	Hpre_diP_synt_I (PF07456)	EetB
RS_GCF_001921825.1	d__Bacteria;p__Firmicutes;c__Bacilli;o__Lactobacillales;f__Streptococcaceae;g__Streptococcus;s__Streptococcus acidominimus	NZ_MSJL01000014.1_42	NZ_MSJL01000014.1	45034..46383 (1)	450	SP(Sec/SPI)	9	TrkH (PF02386)	trk system potassium uptake protein (K03498)	-	-
RS_GCF_001921825.1	d__Bacteria;p__Firmicutes;c__Bacilli;o__Lactobacillales;f__Streptococcaceae;g__Streptococcus;s__Streptococcus acidominimus	NZ_MSJL01000014.1_43	NZ_MSJL01000014.1	47062..47733 (1)	224	OTHER	0	TrkA_N (PF02254) + TrkA_C (PF02080)	trk system potassium uptake protein (K03499)	-	-
RS_GCF_001921825.1	d__Bacteria;p__Firmicutes;c__Bacilli;o__Lactobacillales;f__Streptococcaceae;g__Streptococcus;s__Streptococcus acidominimus	NZ_MSJL01000014.1_44	NZ_MSJL01000014.1	47790..49139 (1)	450	OTHER	12	MatE (PF01554) + MatE (PF01554)	multidrug resistance protein, MATE family (K03327) + stage V sporulation protein B (K06409)	-	-
RS_GCF_000376845.1	d__Bacteria;p__Proteobacteria;c__Gammaproteobacteria;o__Ectothiorhodospirales;f__Thioalkalivibrionaceae;g__Thioalkalivibrio;s__Thioalkalivibrio sp000376845	NZ_AQXY01000030.1_257	NZ_AQXY01000030.1	267187..268200 (-1)	338	OTHER	0	OTCace_N (PF02729) + OTCace (PF00185)	aspartate carbamoyltransferase catalytic subunit [EC:2.1.3.2] (K00609)	-	-
RS_GCF_000376845.1	d__Bacteria;p__Proteobacteria;c__Gammaproteobacteria;o__Ectothiorhodospirales;f__Thioalkalivibrionaceae;g__Thioalkalivibrio;s__Thioalkalivibrio sp000376845	NZ_AQXY01000030.1_258	NZ_AQXY01000030.1	268220..268738 (-1)	173	OTHER	0	Pribosyltran (PF00156)	pyrimidine operon attenuation protein / uracil phosphoribosyltransferase [EC:2.4.2.9] (K02825)	-	-
RS_GCF_000376845.1	d__Bacteria;p__Proteobacteria;c__Gammaproteobacteria;o__Ectothiorhodospirales;f__Thioalkalivibrionaceae;g__Thioalkalivibrio;s__Thioalkalivibrio sp000376845	NZ_AQXY01000030.1_259	NZ_AQXY01000030.1	268735..269130 (-1)	132	OTHER	0	RuvX (PF03652)	putative holliday junction resolvase [EC:3.1.-.-] (K07447)	-	-
RS_GCF_000376845.1	d__Bacteria;p__Proteobacteria;c__Gammaproteobacteria;o__Ectothiorhodospirales;f__Thioalkalivibrionaceae;g__Thioalkalivibrio;s__Thioalkalivibrio sp000376845	NZ_AQXY01000030.1_260	NZ_AQXY01000030.1	269133..269711 (-1)	193	OTHER	0	DUF179 (PF02622)	putative transcriptional regulator (K07735)	-	-
RS_GCF_000376845.1	d__Bacteria;p__Proteobacteria;c__Gammaproteobacteria;o__Ectothiorhodospirales;f__Thioalkalivibrionaceae;g__Thioalkalivibrio;s__Thioalkalivibrio sp000376845	NZ_AQXY01000030.1_261	NZ_AQXY01000030.1	269774..270715 (-1)	314	OTHER	1	TonB_C (PF03544)	periplasmic protein TonB (K03832)	-	-
RS_GCF_000376845.1	d__Bacteria;p__Proteobacteria;c__Gammaproteobacteria;o__Ectothiorhodospirales;f__Thioalkalivibrionaceae;g__Thioalkalivibrio;s__Thioalkalivibrio sp000376845	NZ_AQXY01000030.1_262	NZ_AQXY01000030.1	270782..271339 (-1)	186	OTHER	5	Hpre_diP_synt_I (PF07456)	heptaprenyl diphosphate synthase [EC:2.5.1.30] (K00805)	Hpre_diP_synt_I (PF07456)	EetB
RS_GCF_000376845.1	d__Bacteria;p__Proteobacteria;c__Gammaproteobacteria;o__Ectothiorhodospirales;f__Thioalkalivibrionaceae;g__Thioalkalivibrio;s__Thioalkalivibrio sp000376845	NZ_AQXY01000030.1_263	NZ_AQXY01000030.1	271341..271715 (-1)	125	SP(Sec/SPI)	1	NusG_II (PF07009)	Na	NusG_II (PF07009)	EetA
RS_GCF_000376845.1	d__Bacteria;p__Proteobacteria;c__Gammaproteobacteria;o__Ectothiorhodospirales;f__Thioalkalivibrionaceae;g__Thioalkalivibrio;s__Thioalkalivibrio sp000376845	NZ_AQXY01000030.1_264	NZ_AQXY01000030.1	271712..272749 (-1)	346	LIPO(Sec/SPII)	0	ApbE (PF02424)	FAD:protein FMN transferase [EC:2.7.1.180] (K03734)	ApbE (fmnB)	-
RS_GCF_000376845.1	d__Bacteria;p__Proteobacteria;c__Gammaproteobacteria;o__Ectothiorhodospirales;f__Thioalkalivibrionaceae;g__Thioalkalivibrio;s__Thioalkalivibrio sp000376845	NZ_AQXY01000030.1_265	NZ_AQXY01000030.1	272755..273744 (-1)	330	OTHER	0	GSH-S_N (PF02951) + GSH-S_ATP (PF02955)	glutathione synthase [EC:6.3.2.3] (K01920)	-	-
RS_GCF_000376845.1	d__Bacteria;p__Proteobacteria;c__Gammaproteobacteria;o__Ectothiorhodospirales;f__Thioalkalivibrionaceae;g__Thioalkalivibrio;s__Thioalkalivibrio sp000376845	NZ_AQXY01000030.1_266	NZ_AQXY01000030.1	273889..274305 (1)	139	OTHER	0	Response_reg (PF00072)	twitching motility two-component system response regulator PilG (K02657)	-	-
RS_GCF_000376845.1	d__Bacteria;p__Proteobacteria;c__Gammaproteobacteria;o__Ectothiorhodospirales;f__Thioalkalivibrionaceae;g__Thioalkalivibrio;s__Thioalkalivibrio sp000376845	NZ_AQXY01000030.1_267	NZ_AQXY01000030.1	274343..274708 (1)	122	OTHER	0	Response_reg (PF00072)	twitching motility two-component system response regulator PilH (K02658)	-	-
RS_GCF_000376845.1	d__Bacteria;p__Proteobacteria;c__Gammaproteobacteria;o__Ectothiorhodospirales;f__Thioalkalivibrionaceae;g__Thioalkalivibrio;s__Thioalkalivibrio sp000376845	NZ_AQXY01000030.1_268	NZ_AQXY01000030.1	274705..275286 (1)	194	OTHER	0	CheW (PF01584)	twitching motility protein PilI (K02659)	-	-
RS_GCF_003478335.1	d__Bacteria;p__Firmicutes_A;c__Clostridia;o__Lachnospirales;f__Lachnospiraceae;g__TF01-11;s__TF01-11 sp003529475	NZ_QUFB01000004.1_102	NZ_QUFB01000004.1	98873..99595 (1)	241	OTHER	0	Cyanate_lyase (PF02560)	uncharacterized protein (K07137)	-	-
RS_GCF_003478335.1	d__Bacteria;p__Firmicutes_A;c__Clostridia;o__Lachnospirales;f__Lachnospiraceae;g__TF01-11;s__TF01-11 sp003529475	NZ_QUFB01000004.1_103	NZ_QUFB01000004.1	99686..99916 (1)	77	OTHER	0	DUF896 (PF05979)	Na	-	-
RS_GCF_003478335.1	d__Bacteria;p__Firmicutes_A;c__Clostridia;o__Lachnospirales;f__Lachnospiraceae;g__TF01-11;s__TF01-11 sp003529475	NZ_QUFB01000004.1_104	NZ_QUFB01000004.1	99917..100495 (1)	193	OTHER	0	5-FTHF_cyc-lig (PF01812)	5-formyltetrahydrofolate cyclo-ligase [EC:6.3.3.2] (K01934)	-	-
RS_GCF_003478335.1	d__Bacteria;p__Firmicutes_A;c__Clostridia;o__Lachnospirales;f__Lachnospiraceae;g__TF01-11;s__TF01-11 sp003529475	NZ_QUFB01000004.1_105	NZ_QUFB01000004.1	100617..100883 (1)	89	OTHER	0	Ribosomal_S15 (PF00312)	small subunit ribosomal protein S15 (K02956)	-	-
RS_GCF_003478335.1	d__Bacteria;p__Firmicutes_A;c__Clostridia;o__Lachnospirales;f__Lachnospiraceae;g__TF01-11;s__TF01-11 sp003529475	NZ_QUFB01000004.1_106	NZ_QUFB01000004.1	101135..103231 (1)	699	OTHER	0	RNase_PH (PF01138) + RNase_PH_C (PF03725) + PNPase (PF03726) + RNase_PH (PF01138) + RNase_PH_C (PF03725) + KH_1 (PF00013) + S1 (PF00575)	polyribonucleotide nucleotidyltransferase [EC:2.7.7.8] (K00962)	-	-
RS_GCF_003478335.1	d__Bacteria;p__Firmicutes_A;c__Clostridia;o__Lachnospirales;f__Lachnospiraceae;g__TF01-11;s__TF01-11 sp003529475	NZ_QUFB01000004.1_107	NZ_QUFB01000004.1	103316..103582 (1)	89	OTHER	2	Hpre_diP_synt_I (PF07456)	riboflavin transporter (K23675)	Hpre_diP_synt_I (PF07456)	EetB
RS_GCF_003478335.1	d__Bacteria;p__Firmicutes_A;c__Clostridia;o__Lachnospirales;f__Lachnospiraceae;g__TF01-11;s__TF01-11 sp003529475	NZ_QUFB01000004.1_108	NZ_QUFB01000004.1	103593..103808 (1)	72	OTHER	2	Hpre_diP_synt_I (PF07456)	heptaprenyl diphosphate synthase [EC:2.5.1.30] (K00805)	Hpre_diP_synt_I (PF07456)	EetB
RS_GCF_003478335.1	d__Bacteria;p__Firmicutes_A;c__Clostridia;o__Lachnospirales;f__Lachnospiraceae;g__TF01-11;s__TF01-11 sp003529475	NZ_QUFB01000004.1_109	NZ_QUFB01000004.1	103884..104549 (1)	222	OTHER	0	CLP_protease (PF00574)	capsid assembly protease [EC:3.4.21.-] (K21511)	-	-
RS_GCF_003478335.1	d__Bacteria;p__Firmicutes_A;c__Clostridia;o__Lachnospirales;f__Lachnospiraceae;g__TF01-11;s__TF01-11 sp003529475	NZ_QUFB01000004.1_110	NZ_QUFB01000004.1	104673..105548 (1)	292	OTHER	7	BacA (PF02673)	undecaprenyl-diphosphatase [EC:3.6.1.27] (K06153)	-	-
RS_GCF_003478335.1	d__Bacteria;p__Firmicutes_A;c__Clostridia;o__Lachnospirales;f__Lachnospiraceae;g__TF01-11;s__TF01-11 sp003529475	NZ_QUFB01000004.1_111	NZ_QUFB01000004.1	105562..108525 (1)	988	OTHER	4	FtsK_4TM (PF13491) + FtsK_alpha (PF17854) + FtsK_SpoIIIE (PF01580) + FtsK_gamma (PF09397)	DNA segregation ATPase FtsK/SpoIIIE, S-DNA-T family (K03466)	-	-
RS_GCF_003478335.1	d__Bacteria;p__Firmicutes_A;c__Clostridia;o__Lachnospirales;f__Lachnospiraceae;g__TF01-11;s__TF01-11 sp003529475	NZ_QUFB01000004.1_112	NZ_QUFB01000004.1	108522..109340 (1)	273	OTHER	1	RimK (PF08443)	gamma-F420-2:alpha-L-glutamate ligase [EC:6.3.2.32] (K14940)	-	-
RS_GCF_003478335.1	d__Bacteria;p__Firmicutes_A;c__Clostridia;o__Lachnospirales;f__Lachnospiraceae;g__TF01-11;s__TF01-11 sp003529475	NZ_QUFB01000004.1_113	NZ_QUFB01000004.1	109476..110417 (1)	314	OTHER	0	RimK (PF08443)	gamma-F420-2:alpha-L-glutamate ligase [EC:6.3.2.32] (K14940) + gamma-F420-2:alpha-L-glutamate ligase [EC:6.3.2.32] (K14940)	-	-
RS_GCF_002189105.1	Na	NZ_NIOB01000003.1_104	NZ_NIOB01000003.1	117625..118482 (1)	286	OTHER	0	CN_hydrolase (PF00795)	5-aminopentanamidase [EC:3.5.1.30] (K01506)	-	-
RS_GCF_002189105.1	Na	NZ_NIOB01000003.1_105	NZ_NIOB01000003.1	118493..119188 (1)	232	OTHER	0	Acetyltransf_1 (PF00583)	[ribosomal protein S18]-alanine N-acetyltransferase [EC:2.3.1.266] (K03789)	-	-
RS_GCF_002189105.1	Na	NZ_NIOB01000003.1_106	NZ_NIOB01000003.1	119260..119928 (1)	223	OTHER	0	Na	Na	-	-
RS_GCF_002189105.1	Na	NZ_NIOB01000003.1_107	NZ_NIOB01000003.1	119979..120236 (-1)	86	OTHER	0	Na	Na	-	-
RS_GCF_002189105.1	Na	NZ_NIOB01000003.1_108	NZ_NIOB01000003.1	120421..120648 (-1)	76	OTHER	0	CsbD (PF05532)	Na	-	-
RS_GCF_002189105.1	Na	NZ_NIOB01000003.1_109	NZ_NIOB01000003.1	121014..121940 (1)	309	LIPO(Sec/SPII)	0	FMN_bind (PF04205) + FMN_bind (PF04205)	sex pheromone cAD1 (K20379)	Fmn_Bind (pplA)	EET
RS_GCF_002189105.1	Na	NZ_NIOB01000003.1_110	NZ_NIOB01000003.1	122073..123950 (1)	626	OTHER	3	Pyr_redox_2 (PF07992) + DoxX (PF07681)	NADH dehydrogenase [EC:1.6.99.3] (K03885)	K03885 (NADH dehydrogenase [EC:1.6.99.3])	EET
RS_GCF_002189105.1	Na	NZ_NIOB01000003.1_111	NZ_NIOB01000003.1	124074..124568 (1)	165	OTHER	0	Na	Na	-	-
RS_GCF_002189105.1	Na	NZ_NIOB01000003.1_112	NZ_NIOB01000003.1	124574..125566 (1)	331	OTHER	0	polyprenyl_synt (PF00348)	octaprenyl-diphosphate synthase [EC:2.5.1.90] (K02523)	-	-
RS_GCF_002189105.1	Na	NZ_NIOB01000003.1_113	NZ_NIOB01000003.1	125689..126171 (1)	161	OTHER	0	Haem_degrading (PF03928)	glc operon protein GlcG (K11477)	-	-
RS_GCF_002189105.1	Na	NZ_NIOB01000003.1_114	NZ_NIOB01000003.1	126359..127663 (-1)	435	OTHER	10	MFS_1 (PF07690) + MFS_1 (PF07690)	MFS transporter, DHA1 family, tetracycline resistance protein (K08151)	-	-
RS_GCF_002189105.1	Na	NZ_NIOB01000003.1_115	NZ_NIOB01000003.1	127878..128357 (-1)	160	OTHER	0	MarR (PF01047)	MarR family transcriptional regulator, multiple antibiotic resistance protein MarR (K03712)	-	-
RS_GCF_002189105.1	Na	NZ_NIOB01000003.1_117	NZ_NIOB01000003.1	129361..130770 (-1)	470	OTHER	0	Aminotran_3 (PF00202)	4-aminobutyrate aminotransferase [EC:2.6.1.19] (K00823)	-	-
RS_GCF_002189105.1	Na	NZ_NIOB01000003.1_118	NZ_NIOB01000003.1	130824..132911 (-1)	696	OTHER	0	Peptidase_U32 (PF01136) + Peptidase_U32 (PF01136)	putative protease [EC:3.4.-.-] (K08303)	-	-
RS_GCF_002189105.1	Na	NZ_NIOB01000003.1_119	NZ_NIOB01000003.1	133045..133866 (-1)	274	OTHER	4	CbiQ (PF02361)	energy-coupling factor transport system permease protein (K16785)	-	-
RS_GCF_002189105.1	Na	NZ_NIOB01000003.1_120	NZ_NIOB01000003.1	133851..134921 (-1)	357	OTHER	0	ABC_tran (PF00005)	energy-coupling factor transport system ATP-binding protein [EC:3.6.3.-] (K16787)	-	-
RS_GCF_002189105.1	Na	NZ_NIOB01000003.1_121	NZ_NIOB01000003.1	134918..135778 (-1)	287	OTHER	0	ABC_tran (PF00005)	energy-coupling factor transport system ATP-binding protein [EC:3.6.3.-] (K16786)	-	-
RS_GCF_002189105.1	Na	NZ_NIOB01000003.1_122	NZ_NIOB01000003.1	135859..136413 (-1)	185	OTHER	5	Hpre_diP_synt_I (PF07456)	heptaprenyl diphosphate synthase [EC:2.5.1.30] (K00805)	Hpre_diP_synt_I (PF07456)	EetB
RS_GCF_002189105.1	Na	NZ_NIOB01000003.1_123	NZ_NIOB01000003.1	136397..136804 (-1)	136	OTHER	1	NusG_II (PF07009)	Na	NusG_II (PF07009)	EetA
RS_GCF_002189105.1	Na	NZ_NIOB01000003.1_124	NZ_NIOB01000003.1	137274..138299 (1)	342	OTHER	1	Na	dentin sialophosphoprotein (K23573)	-	-
RS_GCF_002189105.1	Na	NZ_NIOB01000003.1_125	NZ_NIOB01000003.1	138412..138756 (-1)	115	OTHER	0	Na	Na	-	-
RS_GCF_002189105.1	Na	NZ_NIOB01000003.1_126	NZ_NIOB01000003.1	138908..140707 (-1)	600	OTHER	0	Na	Na	-	-
RS_GCF_002189105.1	Na	NZ_NIOB01000003.1_127	NZ_NIOB01000003.1	140777..141412 (-1)	212	OTHER	0	Na	Na	-	-
RS_GCF_002189105.1	Na	NZ_NIOB01000003.1_128	NZ_NIOB01000003.1	141680..145222 (-1)	1181	OTHER	0	DUF4132 (PF13569)	Na	-	-
RS_GCF_000723885.1	d__Bacteria;p__Firmicutes;c__Bacilli;o__Paenibacillales;f__Paenibacillaceae;g__Paenibacillus;s__Paenibacillus camerounensis	NZ_CCDG010000114.1_2	NZ_CCDG010000114.1	1391..2701 (-1)	437	OTHER	0	Aminotran_3 (PF00202)	4-aminobutyrate aminotransferase [EC:2.6.1.19] (K00823)	-	-
RS_GCF_000723885.1	d__Bacteria;p__Firmicutes;c__Bacilli;o__Paenibacillales;f__Paenibacillaceae;g__Paenibacillus;s__Paenibacillus camerounensis	NZ_CCDG010000114.1_3	NZ_CCDG010000114.1	2891..4816 (-1)	642	OTHER	0	Peptidase_U32 (PF01136) + Peptidase_U32 (PF01136)	putative protease [EC:3.4.-.-] (K08303)	-	-
RS_GCF_000723885.1	d__Bacteria;p__Firmicutes;c__Bacilli;o__Paenibacillales;f__Paenibacillaceae;g__Paenibacillus;s__Paenibacillus camerounensis	NZ_CCDG010000114.1_4	NZ_CCDG010000114.1	4836..5627 (-1)	264	OTHER	4	CbiQ (PF02361)	energy-coupling factor transport system permease protein (K16785)	-	-
RS_GCF_000723885.1	d__Bacteria;p__Firmicutes;c__Bacilli;o__Paenibacillales;f__Paenibacillaceae;g__Paenibacillus;s__Paenibacillus camerounensis	NZ_CCDG010000114.1_5	NZ_CCDG010000114.1	5620..6498 (-1)	293	OTHER	0	ABC_tran (PF00005)	energy-coupling factor transport system ATP-binding protein [EC:3.6.3.-] (K16787)	-	-
RS_GCF_000723885.1	d__Bacteria;p__Firmicutes;c__Bacilli;o__Paenibacillales;f__Paenibacillaceae;g__Paenibacillus;s__Paenibacillus camerounensis	NZ_CCDG010000114.1_6	NZ_CCDG010000114.1	6474..7334 (-1)	287	OTHER	0	ABC_tran (PF00005)	energy-coupling factor transport system ATP-binding protein [EC:3.6.3.-] (K16786)	-	-
RS_GCF_000723885.1	d__Bacteria;p__Firmicutes;c__Bacilli;o__Paenibacillales;f__Paenibacillaceae;g__Paenibacillus;s__Paenibacillus camerounensis	NZ_CCDG010000114.1_7	NZ_CCDG010000114.1	7354..7917 (-1)	188	OTHER	6	Hpre_diP_synt_I (PF07456)	heptaprenyl diphosphate synthase [EC:2.5.1.30] (K00805)	Hpre_diP_synt_I (PF07456)	EetB
RS_GCF_000723885.1	d__Bacteria;p__Firmicutes;c__Bacilli;o__Paenibacillales;f__Paenibacillaceae;g__Paenibacillus;s__Paenibacillus camerounensis	NZ_CCDG010000114.1_8	NZ_CCDG010000114.1	7901..8284 (-1)	128	SP(Sec/SPI)	1	NusG_II (PF07009)	Na	NusG_II (PF07009)	EetA
RS_GCF_000723885.1	d__Bacteria;p__Firmicutes;c__Bacilli;o__Paenibacillales;f__Paenibacillaceae;g__Paenibacillus;s__Paenibacillus camerounensis	NZ_CCDG010000114.1_9	NZ_CCDG010000114.1	8495..10027 (-1)	511	OTHER	6	HAMP (PF00672) + HD (PF01966)	putative two-component system response regulator (K07814)	-	-
RS_GCF_000723885.1	d__Bacteria;p__Firmicutes;c__Bacilli;o__Paenibacillales;f__Paenibacillaceae;g__Paenibacillus;s__Paenibacillus camerounensis	NZ_CCDG010000114.1_10	NZ_CCDG010000114.1	10535..11476 (-1)	314	OTHER	1	Abhydrolase_1 (PF00561) + DLH (PF01738)	uncharacterized protein (K06889)	-	-
RS_GCF_000723885.1	d__Bacteria;p__Firmicutes;c__Bacilli;o__Paenibacillales;f__Paenibacillaceae;g__Paenibacillus;s__Paenibacillus camerounensis	NZ_CCDG010000114.1_11	NZ_CCDG010000114.1	11631..11957 (-1)	109	OTHER	1	Na	Na	-	-
RS_GCF_000723885.1	d__Bacteria;p__Firmicutes;c__Bacilli;o__Paenibacillales;f__Paenibacillaceae;g__Paenibacillus;s__Paenibacillus camerounensis	NZ_CCDG010000114.1_12	NZ_CCDG010000114.1	11947..12306 (-1)	120	OTHER	0	Na	coiled-coil domain-containing protein 8 (K17561)	-	-
GB_GCA_002347285.1	d__Bacteria;p__Proteobacteria;c__Gammaproteobacteria;o__Burkholderiales;f__Rhodocyclaceae;g__UBA2250;s__UBA2250 sp002347285	DDXW01000044.1_38	DDXW01000044.1	40667..41704 (-1)	346	LIPO(Sec/SPII)	0	Biotin_lipoyl_2 (PF13533) + HlyD_3 (PF13437)	membrane fusion protein, multidrug efflux system (K18302)	-	-
GB_GCA_002347285.1	d__Bacteria;p__Proteobacteria;c__Gammaproteobacteria;o__Burkholderiales;f__Rhodocyclaceae;g__UBA2250;s__UBA2250 sp002347285	DDXW01000044.1_39	DDXW01000044.1	41704..42264 (-1)	187	OTHER	0	TetR_N (PF00440) + TetR_C_11 (PF16859)	TetR/AcrR family transcriptional regulator (K09017)	-	-
GB_GCA_002347285.1	d__Bacteria;p__Proteobacteria;c__Gammaproteobacteria;o__Burkholderiales;f__Rhodocyclaceae;g__UBA2250;s__UBA2250 sp002347285	DDXW01000044.1_40	DDXW01000044.1	42398..42703 (1)	102	OTHER	0	Na	Na	-	-
GB_GCA_002347285.1	d__Bacteria;p__Proteobacteria;c__Gammaproteobacteria;o__Burkholderiales;f__Rhodocyclaceae;g__UBA2250;s__UBA2250 sp002347285	DDXW01000044.1_41	DDXW01000044.1	42700..43299 (-1)	200	OTHER	0	LON_substr_bdg (PF02190)	uncharacterized protein (K07157)	-	-
GB_GCA_002347285.1	d__Bacteria;p__Proteobacteria;c__Gammaproteobacteria;o__Burkholderiales;f__Rhodocyclaceae;g__UBA2250;s__UBA2250 sp002347285	DDXW01000044.1_42	DDXW01000044.1	43296..43913 (-1)	206	OTHER	0	Flavoprotein (PF02441)	flavin prenyltransferase [EC:2.5.1.129] (K03186)	-	-
GB_GCA_002347285.1	d__Bacteria;p__Proteobacteria;c__Gammaproteobacteria;o__Burkholderiales;f__Rhodocyclaceae;g__UBA2250;s__UBA2250 sp002347285	DDXW01000044.1_43	DDXW01000044.1	43910..44425 (-1)	172	OTHER	4	Hpre_diP_synt_I (PF07456)	heptaprenyl diphosphate synthase [EC:2.5.1.30] (K00805)	Hpre_diP_synt_I (PF07456)	EetB
GB_GCA_002347285.1	d__Bacteria;p__Proteobacteria;c__Gammaproteobacteria;o__Burkholderiales;f__Rhodocyclaceae;g__UBA2250;s__UBA2250 sp002347285	DDXW01000044.1_44	DDXW01000044.1	44406..44783 (-1)	126	TAT(Tat/SPI)	1	NusG_II (PF07009)	Na	NusG_II (PF07009)	EetA
GB_GCA_002347285.1	d__Bacteria;p__Proteobacteria;c__Gammaproteobacteria;o__Burkholderiales;f__Rhodocyclaceae;g__UBA2250;s__UBA2250 sp002347285	DDXW01000044.1_45	DDXW01000044.1	44780..45625 (-1)	282	OTHER	0	ATP_bind_2 (PF03668)	RNase adapter protein RapZ (K06958)	-	-
GB_GCA_002347285.1	d__Bacteria;p__Proteobacteria;c__Gammaproteobacteria;o__Burkholderiales;f__Rhodocyclaceae;g__UBA2250;s__UBA2250 sp002347285	DDXW01000044.1_46	DDXW01000044.1	45698..46237 (1)	180	OTHER	0	Chor_lyase (PF04345)	chorismate--pyruvate lyase [EC:4.1.3.40] (K03181)	-	-
GB_GCA_002347285.1	d__Bacteria;p__Proteobacteria;c__Gammaproteobacteria;o__Burkholderiales;f__Rhodocyclaceae;g__UBA2250;s__UBA2250 sp002347285	DDXW01000044.1_47	DDXW01000044.1	46325..46618 (1)	98	OTHER	0	HigB_toxin (PF09907)	mRNA interferase HigB [EC:3.1.-.-] (K19166)	-	-
GB_GCA_002347285.1	d__Bacteria;p__Proteobacteria;c__Gammaproteobacteria;o__Burkholderiales;f__Rhodocyclaceae;g__UBA2250;s__UBA2250 sp002347285	DDXW01000044.1_48	DDXW01000044.1	46630..47022 (1)	131	OTHER	0	HTH_3 (PF01381)	HTH-type transcriptional regulator / antitoxin HigA (K18831)	-	-
GB_GCA_002347285.1	d__Bacteria;p__Proteobacteria;c__Gammaproteobacteria;o__Burkholderiales;f__Rhodocyclaceae;g__UBA2250;s__UBA2250 sp002347285	DDXW01000044.1_49	DDXW01000044.1	47099..47566 (1)	156	LIPO(Sec/SPII)	2	DUF202 (PF02656)	Na	-	-
GB_GCA_004322535.1	d__Bacteria;p__Proteobacteria;c__Gammaproteobacteria;o__Burkholderiales;f__Rhodocyclaceae;g__Rugosibacter;s__Rugosibacter sp004322535	SCUZ01000064.1_55	SCUZ01000064.1	49113..49499 (1)	129	OTHER	0	Na	Na	-	-
GB_GCA_004322535.1	d__Bacteria;p__Proteobacteria;c__Gammaproteobacteria;o__Burkholderiales;f__Rhodocyclaceae;g__Rugosibacter;s__Rugosibacter sp004322535	SCUZ01000064.1_56	SCUZ01000064.1	49511..50287 (-1)	259	OTHER	0	FAD_binding_6 (PF00970) + NAD_binding_1 (PF00175)	CDP-4-dehydro-6-deoxyglucose reductase, E3 [EC:1.17.1.1] (K00523)	-	-
GB_GCA_004322535.1	d__Bacteria;p__Proteobacteria;c__Gammaproteobacteria;o__Burkholderiales;f__Rhodocyclaceae;g__Rugosibacter;s__Rugosibacter sp004322535	SCUZ01000064.1_57	SCUZ01000064.1	50399..51304 (-1)	302	OTHER	10	EamA (PF00892) + EamA (PF00892)	drug/metabolite transporter, DME family (K03298)	-	-
GB_GCA_004322535.1	d__Bacteria;p__Proteobacteria;c__Gammaproteobacteria;o__Burkholderiales;f__Rhodocyclaceae;g__Rugosibacter;s__Rugosibacter sp004322535	SCUZ01000064.1_58	SCUZ01000064.1	51370..52608 (1)	413	OTHER	0	2-Hacid_dh_C (PF02826) + ATP-grasp (PF02222) + LAL_C2 (PF18603)	phosphoribosylglycinamide formyltransferase 2 [EC:2.1.2.2] (K08289)	-	-
GB_GCA_004322535.1	d__Bacteria;p__Proteobacteria;c__Gammaproteobacteria;o__Burkholderiales;f__Rhodocyclaceae;g__Rugosibacter;s__Rugosibacter sp004322535	SCUZ01000064.1_59	SCUZ01000064.1	52733..53701 (1)	323	OTHER	0	HhH-GPD (PF00730) + EndIII_4Fe-2S (PF10576) + NUDIX_4 (PF14815)	A/G-specific adenine glycosylase [EC:3.2.2.31] (K03575)	-	-
GB_GCA_004322535.1	d__Bacteria;p__Proteobacteria;c__Gammaproteobacteria;o__Burkholderiales;f__Rhodocyclaceae;g__Rugosibacter;s__Rugosibacter sp004322535	SCUZ01000064.1_60	SCUZ01000064.1	53679..54200 (-1)	174	OTHER	3	Hpre_diP_synt_I (PF07456)	heptaprenyl diphosphate synthase [EC:2.5.1.30] (K00805)	Hpre_diP_synt_I (PF07456)	EetB
GB_GCA_004322535.1	d__Bacteria;p__Proteobacteria;c__Gammaproteobacteria;o__Burkholderiales;f__Rhodocyclaceae;g__Rugosibacter;s__Rugosibacter sp004322535	SCUZ01000064.1_61	SCUZ01000064.1	54181..54615 (-1)	145	OTHER	1	NusG_II (PF07009)	Na	NusG_II (PF07009)	EetA
GB_GCA_004322535.1	d__Bacteria;p__Proteobacteria;c__Gammaproteobacteria;o__Burkholderiales;f__Rhodocyclaceae;g__Rugosibacter;s__Rugosibacter sp004322535	SCUZ01000064.1_62	SCUZ01000064.1	54612..55454 (-1)	281	OTHER	0	ATP_bind_2 (PF03668)	RNase adapter protein RapZ (K06958)	-	-
GB_GCA_004322535.1	d__Bacteria;p__Proteobacteria;c__Gammaproteobacteria;o__Burkholderiales;f__Rhodocyclaceae;g__Rugosibacter;s__Rugosibacter sp004322535	SCUZ01000064.1_63	SCUZ01000064.1	55506..55715 (-1)	70	OTHER	0	DUF1289 (PF06945)	uncharacterized protein (K06938)	-	-
GB_GCA_004322535.1	d__Bacteria;p__Proteobacteria;c__Gammaproteobacteria;o__Burkholderiales;f__Rhodocyclaceae;g__Rugosibacter;s__Rugosibacter sp004322535	SCUZ01000064.1_64	SCUZ01000064.1	55731..56642 (-1)	304	OTHER	0	HMGL-like (PF00682)	hydroxymethylglutaryl-CoA lyase [EC:4.1.3.4] (K01640)	-	-
GB_GCA_004322535.1	d__Bacteria;p__Proteobacteria;c__Gammaproteobacteria;o__Burkholderiales;f__Rhodocyclaceae;g__Rugosibacter;s__Rugosibacter sp004322535	SCUZ01000064.1_65	SCUZ01000064.1	56787..58028 (1)	414	OTHER	12	MFS_1 (PF07690)	MFS transporter, DHA1 family, multidrug resistance protein (K07552)	-	-
GB_GCA_004322535.1	d__Bacteria;p__Proteobacteria;c__Gammaproteobacteria;o__Burkholderiales;f__Rhodocyclaceae;g__Rugosibacter;s__Rugosibacter sp004322535	SCUZ01000064.1_66	SCUZ01000064.1	58048..60108 (-1)	687	OTHER	0	Biotin_carb_N (PF00289) + CPSase_L_D2 (PF02786) + Biotin_carb_C (PF02785) + Biotin_lipoyl (PF00364)	3-methylcrotonyl-CoA carboxylase alpha subunit [EC:6.4.1.4] (K01968)	-	-
GB_GCA_003644925.1	d__Bacteria;p__Fermentibacterota;c__Fermentibacteria;o__Fermentibacterales;f__Fermentibacteraceae;g__Aegiribacteria;s__Aegiribacteria sp003644925	QNDS01000106.1_1	QNDS01000106.1	3..965 (1)	321	OTHER	0	PEP-utilizers_C (PF02896)	phosphotransferase system, enzyme I, PtsI [EC:2.7.3.9] (K08483)	-	-
GB_GCA_003644925.1	d__Bacteria;p__Fermentibacterota;c__Fermentibacteria;o__Fermentibacterales;f__Fermentibacteraceae;g__Aegiribacteria;s__Aegiribacteria sp003644925	QNDS01000106.1_2	QNDS01000106.1	966..1946 (1)	327	OTHER	0	NTP_transferase (PF00483)	UDP-N-acetylglucosamine diphosphorylase / glucose-1-phosphate thymidylyltransferase / UDP-N-acetylgalactosamine diphosphorylase / glucosamine-1-phosphate N-acetyltransferase / galactosamine-1-phosphate N-acetyltransferase [EC:2.7.7.23 2.7.7.24 2.7.7.83 2.3.1.157 2.3.1.276] (K23144)	-	-
GB_GCA_003644925.1	d__Bacteria;p__Fermentibacterota;c__Fermentibacteria;o__Fermentibacterales;f__Fermentibacteraceae;g__Aegiribacteria;s__Aegiribacteria sp003644925	QNDS01000106.1_3	QNDS01000106.1	1915..3024 (1)	370	OTHER	0	Glyco_transf_4 (PF13439) + Glyco_trans_1_4 (PF13692)	mannosyl-N-acetyl-alpha-D-glucosaminyl-diphospho-ditrans,octacis-undecaprenol 3-alpha-mannosyltransferase / alpha-1,3-rhamnosyltransferase [EC:2.4.1.349 2.4.1.-] (K12994)	-	-
GB_GCA_003644925.1	d__Bacteria;p__Fermentibacterota;c__Fermentibacteria;o__Fermentibacterales;f__Fermentibacteraceae;g__Aegiribacteria;s__Aegiribacteria sp003644925	QNDS01000106.1_4	QNDS01000106.1	3021..4100 (1)	360	OTHER	0	Glyco_transf_4 (PF13439) + Glycos_transf_1 (PF00534)	N-acetyl-alpha-D-glucosaminyl-diphospho-ditrans,octacis-undecaprenol 3-alpha-mannosyltransferase / rhamnosyltransferase [EC:2.4.1.348 2.4.1.-] (K12995)	-	-
GB_GCA_003644925.1	d__Bacteria;p__Fermentibacterota;c__Fermentibacteria;o__Fermentibacterales;f__Fermentibacteraceae;g__Aegiribacteria;s__Aegiribacteria sp003644925	QNDS01000106.1_5	QNDS01000106.1	4084..4623 (1)	180	OTHER	5	Hpre_diP_synt_I (PF07456)	heptaprenyl diphosphate synthase [EC:2.5.1.30] (K00805)	Hpre_diP_synt_I (PF07456)	EetB
GB_GCA_003644925.1	d__Bacteria;p__Fermentibacterota;c__Fermentibacteria;o__Fermentibacterales;f__Fermentibacteraceae;g__Aegiribacteria;s__Aegiribacteria sp003644925	QNDS01000106.1_6	QNDS01000106.1	4645..4917 (1)	91	SP(Sec/SPI)	3	DUF4321 (PF14209)	Na	-	-
GB_GCA_003644925.1	d__Bacteria;p__Fermentibacterota;c__Fermentibacteria;o__Fermentibacterales;f__Fermentibacteraceae;g__Aegiribacteria;s__Aegiribacteria sp003644925	QNDS01000106.1_7	QNDS01000106.1	4943..5149 (1)	69	SP(Sec/SPI)	1	TatA_B_E (PF02416)	sec-independent protein translocase protein TatA (K03116)	-	-
GB_GCA_003644925.1	d__Bacteria;p__Fermentibacterota;c__Fermentibacteria;o__Fermentibacterales;f__Fermentibacteraceae;g__Aegiribacteria;s__Aegiribacteria sp003644925	QNDS01000106.1_8	QNDS01000106.1	5103..5744 (1)	214	OTHER	0	Arf (PF00025)	uncharacterized protein (K06945)	-	-
GB_GCA_003644925.1	d__Bacteria;p__Fermentibacterota;c__Fermentibacteria;o__Fermentibacterales;f__Fermentibacteraceae;g__Aegiribacteria;s__Aegiribacteria sp003644925	QNDS01000106.1_9	QNDS01000106.1	5746..7215 (1)	490	OTHER	1	Na	bromodomain adjacent to zinc finger domain protein 1A (K11655)	-	-
GB_GCA_003644925.1	d__Bacteria;p__Fermentibacterota;c__Fermentibacteria;o__Fermentibacterales;f__Fermentibacteraceae;g__Aegiribacteria;s__Aegiribacteria sp003644925	QNDS01000106.1_10	QNDS01000106.1	7286..9367 (1)	694	OTHER	0	Toprim (PF01751) + Topoisom_bac (PF01131) + zf-C4_Topoisom (PF01396) + zf-C4_Topoisom (PF01396) + zf-C4_Topoisom (PF01396)	DNA topoisomerase I [EC:5.6.2.1] (K03168)	-	-
RS_GCF_002026305.1	d__Bacteria;p__Firmicutes;c__Bacilli;o__Lactobacillales;f__Vagococcaceae;g__Vagococcus;s__Vagococcus martis	NZ_MVAB01000001.1_1141	NZ_MVAB01000001.1	1200852..1201727 (1)	292	OTHER	0	DegV (PF02645)	uncharacterized protein (K07030)	-	-
RS_GCF_002026305.1	d__Bacteria;p__Firmicutes;c__Bacilli;o__Lactobacillales;f__Vagococcaceae;g__Vagococcus;s__Vagococcus martis	NZ_MVAB01000001.1_1142	NZ_MVAB01000001.1	1201846..1202295 (1)	150	OTHER	2	DUF3290 (PF11694)	heptose-I-phosphate ethanolaminephosphotransferase [EC:2.7.8.-] (K19353)	-	-
RS_GCF_002026305.1	d__Bacteria;p__Firmicutes;c__Bacilli;o__Lactobacillales;f__Vagococcaceae;g__Vagococcus;s__Vagococcus martis	NZ_MVAB01000001.1_1143	NZ_MVAB01000001.1	1202303..1202932 (1)	210	OTHER	2	DUF421 (PF04239)	Na	-	-
RS_GCF_002026305.1	d__Bacteria;p__Firmicutes;c__Bacilli;o__Lactobacillales;f__Vagococcaceae;g__Vagococcus;s__Vagococcus martis	NZ_MVAB01000001.1_1144	NZ_MVAB01000001.1	1203068..1204690 (-1)	541	OTHER	0	ABC_tran (PF00005) + ABC_tran_Xtn (PF12848) + ABC_tran (PF00005)	ATP-binding cassette, subfamily F, member 3 (K06158)	-	-
RS_GCF_002026305.1	d__Bacteria;p__Firmicutes;c__Bacilli;o__Lactobacillales;f__Vagococcaceae;g__Vagococcus;s__Vagococcus martis	NZ_MVAB01000001.1_1145	NZ_MVAB01000001.1	1204821..1205807 (-1)	329	OTHER	0	polyprenyl_synt (PF00348)	octaprenyl-diphosphate synthase [EC:2.5.1.90] (K02523)	-	-
RS_GCF_002026305.1	d__Bacteria;p__Firmicutes;c__Bacilli;o__Lactobacillales;f__Vagococcaceae;g__Vagococcus;s__Vagococcus martis	NZ_MVAB01000001.1_1146	NZ_MVAB01000001.1	1205819..1206358 (-1)	180	OTHER	5	Hpre_diP_synt_I (PF07456)	heptaprenyl diphosphate synthase [EC:2.5.1.30] (K00805)	Hpre_diP_synt_I (PF07456)	EetB
RS_GCF_002026305.1	d__Bacteria;p__Firmicutes;c__Bacilli;o__Lactobacillales;f__Vagococcaceae;g__Vagococcus;s__Vagococcus martis	NZ_MVAB01000001.1_1147	NZ_MVAB01000001.1	1206471..1208384 (-1)	638	OTHER	2	Pyr_redox_2 (PF07992)	NADH dehydrogenase [EC:1.6.99.3] (K03885)	K03885 (NADH dehydrogenase [EC:1.6.99.3])	EET
RS_GCF_002026305.1	d__Bacteria;p__Firmicutes;c__Bacilli;o__Lactobacillales;f__Vagococcaceae;g__Vagococcus;s__Vagococcus martis	NZ_MVAB01000001.1_1148	NZ_MVAB01000001.1	1208685..1209230 (1)	182	LIPO(Sec/SPII)	0	FMN_bind (PF04205)	sex pheromone cAD1 (K20379)	Fmn_Bind (pplA)	EET
RS_GCF_002026305.1	d__Bacteria;p__Firmicutes;c__Bacilli;o__Lactobacillales;f__Vagococcaceae;g__Vagococcus;s__Vagococcus martis	NZ_MVAB01000001.1_1149	NZ_MVAB01000001.1	1209319..1210413 (1)	365	LIPO(Sec/SPII)	0	ApbE (PF02424)	FAD:protein FMN transferase [EC:2.7.1.180] (K03734)	ApbE (fmnB)	EET
RS_GCF_002026305.1	d__Bacteria;p__Firmicutes;c__Bacilli;o__Lactobacillales;f__Vagococcaceae;g__Vagococcus;s__Vagococcus martis	NZ_MVAB01000001.1_1150	NZ_MVAB01000001.1	1210439..1211374 (1)	312	OTHER	8	UbiA (PF01040)	1,4-dihydroxy-2-naphthoate polyprenyltransferase [EC:2.5.1.74] (K02548)	-	-
RS_GCF_002026305.1	d__Bacteria;p__Firmicutes;c__Bacilli;o__Lactobacillales;f__Vagococcaceae;g__Vagococcus;s__Vagococcus martis	NZ_MVAB01000001.1_1151	NZ_MVAB01000001.1	1211487..1211699 (1)	71	OTHER	0	zinc_ribbon_13 (PF09855)	uncharacterized protein (K07069)	-	-
RS_GCF_002026305.1	d__Bacteria;p__Firmicutes;c__Bacilli;o__Lactobacillales;f__Vagococcaceae;g__Vagococcus;s__Vagococcus martis	NZ_MVAB01000001.1_1152	NZ_MVAB01000001.1	1211879..1213156 (1)	426	OTHER	0	zf-ISL3 (PF14690) + HTH_Tnp_ISL3 (PF13542) + DDE_Tnp_ISL3 (PF01610)	transposase (K07485)	-	-
RS_GCF_002026305.1	d__Bacteria;p__Firmicutes;c__Bacilli;o__Lactobacillales;f__Vagococcaceae;g__Vagococcus;s__Vagococcus martis	NZ_MVAB01000001.1_1153	NZ_MVAB01000001.1	1213460..1214749 (1)	430	OTHER	0	zf-ISL3 (PF14690) + HTH_Tnp_ISL3 (PF13542) + DDE_Tnp_ISL3 (PF01610)	transposase (K07485)	-	-
RS_GCF_002026305.1	d__Bacteria;p__Firmicutes;c__Bacilli;o__Lactobacillales;f__Vagococcaceae;g__Vagococcus;s__Vagococcus martis	NZ_MVAB01000001.1_1154	NZ_MVAB01000001.1	1214765..1216237 (-1)	491	OTHER	0	DUF772 (PF05598) + DDE_Tnp_1_6 (PF13751)	transposase (K07487)	-	-
GB_GCA_001829415.1	d__Bacteria;p__Spirochaetota;c__Brevinematia;o__Brevinematales;f__GWF1-51-8;g__GWF1-51-8;s__GWF1-51-8 sp001829415	MIBE01000032.1_138	MIBE01000032.1	138695..139432 (1)	246	OTHER	0	Na	Na	-	-
GB_GCA_001829415.1	d__Bacteria;p__Spirochaetota;c__Brevinematia;o__Brevinematales;f__GWF1-51-8;g__GWF1-51-8;s__GWF1-51-8 sp001829415	MIBE01000032.1_139	MIBE01000032.1	139715..140293 (-1)	193	OTHER	3	Na	Na	-	-
GB_GCA_001829415.1	d__Bacteria;p__Spirochaetota;c__Brevinematia;o__Brevinematales;f__GWF1-51-8;g__GWF1-51-8;s__GWF1-51-8 sp001829415	MIBE01000032.1_140	MIBE01000032.1	140537..140914 (-1)	126	OTHER	0	PIN (PF01850)	tRNA(fMet)-specific endonuclease VapC [EC:3.1.-.-] (K18828)	-	-
GB_GCA_001829415.1	d__Bacteria;p__Spirochaetota;c__Brevinematia;o__Brevinematales;f__GWF1-51-8;g__GWF1-51-8;s__GWF1-51-8 sp001829415	MIBE01000032.1_141	MIBE01000032.1	140896..141126 (-1)	77	OTHER	0	Na	Na	-	-
GB_GCA_001829415.1	d__Bacteria;p__Spirochaetota;c__Brevinematia;o__Brevinematales;f__GWF1-51-8;g__GWF1-51-8;s__GWF1-51-8 sp001829415	MIBE01000032.1_142	MIBE01000032.1	141225..141716 (-1)	164	OTHER	1	Na	Na	-	-
GB_GCA_001829415.1	d__Bacteria;p__Spirochaetota;c__Brevinematia;o__Brevinematales;f__GWF1-51-8;g__GWF1-51-8;s__GWF1-51-8 sp001829415	MIBE01000032.1_143	MIBE01000032.1	141753..142289 (-1)	179	OTHER	4	WHIM1 (PF15612) + Hpre_diP_synt_I (PF07456)	heptaprenyl diphosphate synthase [EC:2.5.1.30] (K00805)	Hpre_diP_synt_I (PF07456)	EetB
GB_GCA_001829415.1	d__Bacteria;p__Spirochaetota;c__Brevinematia;o__Brevinematales;f__GWF1-51-8;g__GWF1-51-8;s__GWF1-51-8 sp001829415	MIBE01000032.1_144	MIBE01000032.1	142273..142626 (-1)	118	SP(Sec/SPI)	0	NusG_II (PF07009)	Na	NusG_II (PF07009)	EetA
GB_GCA_001829415.1	d__Bacteria;p__Spirochaetota;c__Brevinematia;o__Brevinematales;f__GWF1-51-8;g__GWF1-51-8;s__GWF1-51-8 sp001829415	MIBE01000032.1_145	MIBE01000032.1	142623..143495 (-1)	291	OTHER	0	SurA_N_3 (PF13624) + Rotamase_2 (PF13145)	peptidyl-prolyl cis-trans isomerase SurA [EC:5.2.1.8] (K03771)	-	-
GB_GCA_001829415.1	d__Bacteria;p__Spirochaetota;c__Brevinematia;o__Brevinematales;f__GWF1-51-8;g__GWF1-51-8;s__GWF1-51-8 sp001829415	MIBE01000032.1_146	MIBE01000032.1	143812..145791 (1)	660	SP(Sec/SPI)	0	PD40 (PF07676) + PD40 (PF07676)	TolB protein (K03641)	-	-
GB_GCA_001829415.1	d__Bacteria;p__Spirochaetota;c__Brevinematia;o__Brevinematales;f__GWF1-51-8;g__GWF1-51-8;s__GWF1-51-8 sp001829415	MIBE01000032.1_147	MIBE01000032.1	145820..147187 (1)	456	SP(Sec/SPI)	0	PQQ (PF01011) + PQQ_2 (PF13360)	outer membrane protein assembly factor BamB (K17713) + outer membrane protein assembly factor BamB (K17713)	-	-
GB_GCA_001829415.1	d__Bacteria;p__Spirochaetota;c__Brevinematia;o__Brevinematales;f__GWF1-51-8;g__GWF1-51-8;s__GWF1-51-8 sp001829415	MIBE01000032.1_148	MIBE01000032.1	147287..147538 (1)	84	OTHER	0	DUF2442 (PF10387)	Na	-	-
GB_GCA_001829415.1	d__Bacteria;p__Spirochaetota;c__Brevinematia;o__Brevinematales;f__GWF1-51-8;g__GWF1-51-8;s__GWF1-51-8 sp001829415	MIBE01000032.1_149	MIBE01000032.1	147683..147991 (1)	103	OTHER	0	Na	Na	-	-
RS_GCF_000746015.1	d__Bacteria;p__Firmicutes_A;c__Clostridia;o__Lachnospirales;f__Lachnospiraceae;g__NK4A144;s__NK4A144 sp000746015	NZ_JQKK01000003.1_66	NZ_JQKK01000003.1	74629..76098 (1)	490	OTHER	0	Fer4_2 (PF12797) + Fer4 (PF00037) + Fer4 (PF00037) + Fe_hyd_lg_C (PF02906)	ferredoxin hydrogenase large subunit [EC:1.12.7.2] (K00533)	-	-
RS_GCF_000746015.1	d__Bacteria;p__Firmicutes_A;c__Clostridia;o__Lachnospirales;f__Lachnospiraceae;g__NK4A144;s__NK4A144 sp000746015	NZ_JQKK01000003.1_67	NZ_JQKK01000003.1	76254..77558 (-1)	435	OTHER	0	FliD_C (PF07195) + FliD_C (PF07195)	flagellar hook-associated protein 2 (K02407) + flagellar hook-associated protein 2 (K02407)	-	-
RS_GCF_000746015.1	d__Bacteria;p__Firmicutes_A;c__Clostridia;o__Lachnospirales;f__Lachnospiraceae;g__NK4A144;s__NK4A144 sp000746015	NZ_JQKK01000003.1_68	NZ_JQKK01000003.1	77774..78067 (1)	98	OTHER	0	Na	Na	-	-
RS_GCF_000746015.1	d__Bacteria;p__Firmicutes_A;c__Clostridia;o__Lachnospirales;f__Lachnospiraceae;g__NK4A144;s__NK4A144 sp000746015	NZ_JQKK01000003.1_69	NZ_JQKK01000003.1	78180..78356 (1)	59	OTHER	0	Ribosomal_S21 (PF01165)	small subunit ribosomal protein S21 (K02970)	-	-
RS_GCF_000746015.1	d__Bacteria;p__Firmicutes_A;c__Clostridia;o__Lachnospirales;f__Lachnospiraceae;g__NK4A144;s__NK4A144 sp000746015	NZ_JQKK01000003.1_70	NZ_JQKK01000003.1	78419..79024 (1)	202	OTHER	5	ABC_trans_CmpB (PF06541)	Na	-	-
RS_GCF_000746015.1	d__Bacteria;p__Firmicutes_A;c__Clostridia;o__Lachnospirales;f__Lachnospiraceae;g__NK4A144;s__NK4A144 sp000746015	NZ_JQKK01000003.1_71	NZ_JQKK01000003.1	79008..79400 (1)	131	SP(Sec/SPI)	1	NusG_II (PF07009)	Na	NusG_II (PF07009)	EetA
RS_GCF_000746015.1	d__Bacteria;p__Firmicutes_A;c__Clostridia;o__Lachnospirales;f__Lachnospiraceae;g__NK4A144;s__NK4A144 sp000746015	NZ_JQKK01000003.1_72	NZ_JQKK01000003.1	79381..79899 (1)	173	OTHER	5	Hpre_diP_synt_I (PF07456)	heptaprenyl diphosphate synthase [EC:2.5.1.30] (K00805)	Hpre_diP_synt_I (PF07456)	EetB
RS_GCF_000746015.1	d__Bacteria;p__Firmicutes_A;c__Clostridia;o__Lachnospirales;f__Lachnospiraceae;g__NK4A144;s__NK4A144 sp000746015	NZ_JQKK01000003.1_73	NZ_JQKK01000003.1	79896..80510 (1)	205	OTHER	0	RuvA_N (PF01330) + HHH_5 (PF14520) + RuvA_C (PF07499)	holliday junction DNA helicase RuvA [EC:3.6.4.12] (K03550)	-	-
RS_GCF_000746015.1	d__Bacteria;p__Firmicutes_A;c__Clostridia;o__Lachnospirales;f__Lachnospiraceae;g__NK4A144;s__NK4A144 sp000746015	NZ_JQKK01000003.1_74	NZ_JQKK01000003.1	80525..81517 (1)	331	OTHER	0	RuvB_N (PF05496) + AAA_lid_4 (PF17864) + RuvB_C (PF05491)	holliday junction DNA helicase RuvB [EC:3.6.4.12] (K03551)	-	-
RS_GCF_000746015.1	d__Bacteria;p__Firmicutes_A;c__Clostridia;o__Lachnospirales;f__Lachnospiraceae;g__NK4A144;s__NK4A144 sp000746015	NZ_JQKK01000003.1_75	NZ_JQKK01000003.1	81603..82298 (1)	232	OTHER	0	ZapA (PF05164)	cell division protein ZapA (K09888)	-	-
RS_GCF_000746015.1	d__Bacteria;p__Firmicutes_A;c__Clostridia;o__Lachnospirales;f__Lachnospiraceae;g__NK4A144;s__NK4A144 sp000746015	NZ_JQKK01000003.1_76	NZ_JQKK01000003.1	82351..83610 (1)	420	OTHER	0	Peptidase_U32 (PF01136) + DUF3656 (PF12392)	putative protease [EC:3.4.-.-] (K08303)	-	-
RS_GCF_000746015.1	d__Bacteria;p__Firmicutes_A;c__Clostridia;o__Lachnospirales;f__Lachnospiraceae;g__NK4A144;s__NK4A144 sp000746015	NZ_JQKK01000003.1_77	NZ_JQKK01000003.1	83588..84343 (1)	252	OTHER	0	Peptidase_U32 (PF01136)	putative protease [EC:3.4.-.-] (K08303)	-	-
RS_GCF_000746015.1	d__Bacteria;p__Firmicutes_A;c__Clostridia;o__Lachnospirales;f__Lachnospiraceae;g__NK4A144;s__NK4A144 sp000746015	NZ_JQKK01000003.1_140	NZ_JQKK01000003.1	148489..149598 (1)	370	OTHER	0	S1 (PF00575) + S1 (PF00575) + S1 (PF00575) + S1 (PF00575)	small subunit ribosomal protein S1 (K02945)	-	-
RS_GCF_000746015.1	d__Bacteria;p__Firmicutes_A;c__Clostridia;o__Lachnospirales;f__Lachnospiraceae;g__NK4A144;s__NK4A144 sp000746015	NZ_JQKK01000003.1_141	NZ_JQKK01000003.1	149620..150402 (1)	261	OTHER	0	CheR_N (PF03705) + CheR (PF01739)	chemotaxis protein methyltransferase CheR [EC:2.1.1.80] (K00575)	-	-
RS_GCF_000746015.1	d__Bacteria;p__Firmicutes_A;c__Clostridia;o__Lachnospirales;f__Lachnospiraceae;g__NK4A144;s__NK4A144 sp000746015	NZ_JQKK01000003.1_142	NZ_JQKK01000003.1	150428..151525 (-1)	366	OTHER	0	RNase_H_2 (PF13482)	uncharacterized protein (K07502)	-	-
RS_GCF_000746015.1	d__Bacteria;p__Firmicutes_A;c__Clostridia;o__Lachnospirales;f__Lachnospiraceae;g__NK4A144;s__NK4A144 sp000746015	NZ_JQKK01000003.1_143	NZ_JQKK01000003.1	151751..153094 (1)	448	OTHER	0	RnfC_N (PF13375) + Complex1_51K (PF01512) + SLBB (PF10531) + Fer4_6 (PF12837) + Fer4_2 (PF12797)	Na+-translocating ferredoxin:NAD+ oxidoreductase subunit C [EC:7.2.1.2] (K03615)	-	-
RS_GCF_000746015.1	d__Bacteria;p__Firmicutes_A;c__Clostridia;o__Lachnospirales;f__Lachnospiraceae;g__NK4A144;s__NK4A144 sp000746015	NZ_JQKK01000003.1_144	NZ_JQKK01000003.1	153094..154047 (1)	318	OTHER	8	NQR2_RnfD_RnfE (PF03116)	Na+-translocating ferredoxin:NAD+ oxidoreductase subunit D [EC:7.2.1.2] (K03614)	-	-
RS_GCF_000746015.1	d__Bacteria;p__Firmicutes_A;c__Clostridia;o__Lachnospirales;f__Lachnospiraceae;g__NK4A144;s__NK4A144 sp000746015	NZ_JQKK01000003.1_145	NZ_JQKK01000003.1	154047..154622 (1)	192	SP(Sec/SPI)	1	FMN_bind (PF04205)	Na+-translocating ferredoxin:NAD+ oxidoreductase subunit G (K03612)	Fmn_Bind (pplA)	Rnf
RS_GCF_000746015.1	d__Bacteria;p__Firmicutes_A;c__Clostridia;o__Lachnospirales;f__Lachnospiraceae;g__NK4A144;s__NK4A144 sp000746015	NZ_JQKK01000003.1_146	NZ_JQKK01000003.1	154622..155359 (1)	246	OTHER	6	Rnf-Nqr (PF02508)	Na+-translocating ferredoxin:NAD+ oxidoreductase subunit E (K03613)	-	-
RS_GCF_000746015.1	d__Bacteria;p__Firmicutes_A;c__Clostridia;o__Lachnospirales;f__Lachnospiraceae;g__NK4A144;s__NK4A144 sp000746015	NZ_JQKK01000003.1_147	NZ_JQKK01000003.1	155356..155940 (1)	195	OTHER	6	Rnf-Nqr (PF02508)	Na+-translocating ferredoxin:NAD+ oxidoreductase subunit A (K03617)	-	-
RS_GCF_000746015.1	d__Bacteria;p__Firmicutes_A;c__Clostridia;o__Lachnospirales;f__Lachnospiraceae;g__NK4A144;s__NK4A144 sp000746015	NZ_JQKK01000003.1_148	NZ_JQKK01000003.1	155960..156799 (1)	280	OTHER	1	FeS (PF04060) + Fer4 (PF00037) + Fer4 (PF00037) + Fer4 (PF00037) + Fer4 (PF00037)	Na+-translocating ferredoxin:NAD+ oxidoreductase subunit B [EC:7.2.1.2] (K03616) + 2-oxoglutarate ferredoxin oxidoreductase subunit delta [EC:1.2.7.3] (K00176)	K03616 (Na+-translocating ferredoxin:NAD+ oxidoreductase subunit B [EC:7.2.1.2])	Rnf
RS_GCF_000746015.1	d__Bacteria;p__Firmicutes_A;c__Clostridia;o__Lachnospirales;f__Lachnospiraceae;g__NK4A144;s__NK4A144 sp000746015	NZ_JQKK01000003.1_149	NZ_JQKK01000003.1	156799..157770 (1)	324	LIPO(Sec/SPII)	0	ApbE (PF02424)	FAD:protein FMN transferase [EC:2.7.1.180] (K03734)	ApbE (fmnB)	Rnf
RS_GCF_000746015.1	d__Bacteria;p__Firmicutes_A;c__Clostridia;o__Lachnospirales;f__Lachnospiraceae;g__NK4A144;s__NK4A144 sp000746015	NZ_JQKK01000003.1_150	NZ_JQKK01000003.1	157794..159011 (1)	406	OTHER	1	Protocadherin (PF08374) + Glyco_hydro_25 (PF01183)	lysozyme (K07273)	-	-
RS_GCF_000746015.1	d__Bacteria;p__Firmicutes_A;c__Clostridia;o__Lachnospirales;f__Lachnospiraceae;g__NK4A144;s__NK4A144 sp000746015	NZ_JQKK01000003.1_151	NZ_JQKK01000003.1	158996..159793 (-1)	266	OTHER	0	Na	Na	-	-
RS_GCF_000746015.1	d__Bacteria;p__Firmicutes_A;c__Clostridia;o__Lachnospirales;f__Lachnospiraceae;g__NK4A144;s__NK4A144 sp000746015	NZ_JQKK01000003.1_152	NZ_JQKK01000003.1	160039..161175 (1)	379	SP(Sec/SPI)	1	Hydrolase_2 (PF07486)	N-acetylmuramoyl-L-alanine amidase [EC:3.5.1.28] (K01449)	-	-
RS_GCF_000746015.1	d__Bacteria;p__Firmicutes_A;c__Clostridia;o__Lachnospirales;f__Lachnospiraceae;g__NK4A144;s__NK4A144 sp000746015	NZ_JQKK01000003.1_153	NZ_JQKK01000003.1	161279..162763 (1)	495	OTHER	0	Thr_synth_N (PF14821) + PALP (PF00291)	O-phospho-L-threonine phospho-lyase [EC:4.2.3.-] (K06037)	-	-
RS_GCF_000746015.1	d__Bacteria;p__Firmicutes_A;c__Clostridia;o__Lachnospirales;f__Lachnospiraceae;g__NK4A144;s__NK4A144 sp000746015	NZ_JQKK01000003.1_154	NZ_JQKK01000003.1	162805..163242 (-1)	146	OTHER	0	CheX (PF13690)	Na	-	-
RS_GCF_000381005.1	d__Bacteria;p__Firmicutes_C;c__Negativicutes;o__Selenomonadales;f__Selenomonadaceae;g__Selenomonas_C;s__Selenomonas_C bovis	NZ_KB908407.1_10	NZ_KB908407.1	9803..10891 (-1)	363	OTHER	0	Fe-ADH (PF00465)	glycerol dehydrogenase [EC:1.1.1.6] (K00005)	-	-
RS_GCF_000381005.1	d__Bacteria;p__Firmicutes_C;c__Negativicutes;o__Selenomonadales;f__Selenomonadaceae;g__Selenomonas_C;s__Selenomonas_C bovis	NZ_KB908407.1_11	NZ_KB908407.1	10933..11997 (-1)	355	OTHER	0	Aldose_epim (PF01263)	aldose 1-epimerase [EC:5.1.3.3] (K01785)	-	-
RS_GCF_000381005.1	d__Bacteria;p__Firmicutes_C;c__Negativicutes;o__Selenomonadales;f__Selenomonadaceae;g__Selenomonas_C;s__Selenomonas_C bovis	NZ_KB908407.1_12	NZ_KB908407.1	12181..12822 (-1)	214	OTHER	0	HAD_2 (PF13419)	beta-phosphoglucomutase [EC:5.4.2.6] (K01838)	-	-
RS_GCF_000381005.1	d__Bacteria;p__Firmicutes_C;c__Negativicutes;o__Selenomonadales;f__Selenomonadaceae;g__Selenomonas_C;s__Selenomonas_C bovis	NZ_KB908407.1_13	NZ_KB908407.1	12832..14541 (-1)	570	OTHER	0	Response_reg (PF00072) + GGDEF (PF00990) + EAL (PF00563)	pseudo-response regulator 7 (K12129) + c-di-GMP phosphodiesterase [EC:3.1.4.52] (K21024)	-	-
RS_GCF_000381005.1	d__Bacteria;p__Firmicutes_C;c__Negativicutes;o__Selenomonadales;f__Selenomonadaceae;g__Selenomonas_C;s__Selenomonas_C bovis	NZ_KB908407.1_14	NZ_KB908407.1	14796..15413 (-1)	206	OTHER	0	Sigma70_r2 (PF04542) + Sigma70_r4 (PF04545)	RNA polymerase sigma-B factor (K03090) + RNA polymerase sigma-B factor (K03090)	-	-
RS_GCF_000381005.1	d__Bacteria;p__Firmicutes_C;c__Negativicutes;o__Selenomonadales;f__Selenomonadaceae;g__Selenomonas_C;s__Selenomonas_C bovis	NZ_KB908407.1_15	NZ_KB908407.1	15635..15988 (1)	118	OTHER	1	NusG_II (PF07009)	Na	NusG_II (PF07009)	EetA
[truncated: 54,027 more rows]
[truncated: 1 more columns]
